# Supplementary material for: DirectContacts2: A network of direct physical protein interactions derived from high-throughput mass spectrometry experiments
Source: bioRxiv. 2025 Aug 12:2025.07.17.665435. Preprint. [Version 3] doi: 10.1101/2025.07.17.665435 (PMC12324205; doi:10.1101/2025.07.17.665435)
Supplement: Supplement 2 [file media-2.csv]

Q96DX5	Q6ZYL4
O75575	J3QS39
P30153	P62487
A0A0B4J277	P62191
Q13564	P62873
O96019	O15392
I6LEL9	P13073
P02786	P08172
Q66K64	P35250
O00311	P62873
P13073	P17980
P25788	Q15370
P06126	Q9H9F9
Q06330	Q66K64
O19712	Q2TAY7
P30153	P08908
P08238	Q9Y2Y1
Q9Y4Y9	P49005
O00483	Q16602
Q15819	U5YKE0
Q2TAY7	Q75QN2
Q9NYG5	P28065
Q15022	A0A0B4J274
Q15910	Q8IXH7
Q15910	P63092
A0A3B3ITX3	Q9NPF7
O15392	P25787
A0A5A3	P01594
P60866	Q6P1X5
P25786	Q15006
Q14691	Q06323
P49721	P63092
P62312	O75419
Q9NV88	A0A5C2GMM2
O14818	Q96DX5
Q9GZS3	P17980
Q9Y2Y1	F6IQS1
Q15819	P09669
Q14566	P01834
P06126	P60896
Q861F7	P38919
P62875	O14980
Q71UI9	Q6ZYL4
B8YAC7	P28072
Q92542	P25090
O19626	F4NBQ1
P61086	Q8TBC4
K7N5N2	P01137
U5YJM1	Q13951
Q9NV88	P62701
P36954	Q9UJX4
P62269	Q15369
P55055	Q9P013
P35250	P62306
P62312	U5YKE0
P48200	Q92905
Q13564	O94906
P62841	P62306
P40938	Q75QN2
P48729	P28065
Q13347	Q9BWG6
P0DPB6	Q09028
O00231	Q9BT78
P0DP02	P38919
P51665	O19705
Q9BTM1	Q93077
P35462	A0A0B4J274
Q13356	Q9Y230
Q9Y5K5	Q06323
Q9Y3A3	A0A3B3ITX3
P42677	P60900
Q9GZN1	Q9Y4X5
P46781	Q8TDU6
P51684	P08172
Q9UJX5	P00395
O19626	Q96A72
A0A0C4DH41	A0A5A3
Q9NVI1	P12277
Q9UI30	Q9BS18
Q13889	P49407
A0A5C2G1U0	Q09028
P62269	P62873
Q8TCD0	Q99627
P28066	P62847
Q16531	Q9H0H0
Q16531	P62312
O94782	P30260
P17980	P63220
Q861F7	Q9BUI4
P61086	O19626
P40306	O00311
O75934	P01834
P62280	Q10570
P30153	O15392
Q9BRT9	Q9NV88
Q9GZS3	P62244
O00311	Q7Z3Y4
O14818	P60866
P05106	P29083
P46782	P14416
Q8WX92	O14980
Q861F7	E9PMV2
Q86VP6	P30260
Q861F7	P24385
Q9UI30	P62877
Q9BV81	Q15013
O19626	P08579
P55055	A0A5C2GMM2
O94829	P0C0S5
O60508	Q8WWY3
Q9Y535	P52298
P07737	Q9Y3C6
P47872	Q6FI13
P0DP01	P25787
Q16602	O00232
P12277	A2NUW5
Q2NL82	Q92466
P01137	P0DOX7
P08708	A0A5A3
Q8N5F4	Q16602
Q99459	Q10570
Q71UI9	O60508
P13984	P08100
P11802	A0A0B4J279
P35249	P62081
P61326	A0A578
P62847	Q6P9B9
Q5VSL9	Q13616
P59768	P61964
P62875	P63244
Q9Y3C6	A0A0C4DH41
A0A075B6N1	A0A5C2GMM2
O43242	P08708
O00483	Q13042
Q2NL82	P15813
Q71UI9	Q15022
P12004	P29017
A0A3B3ITX3	U5YJP1
Q96QV6	P48200
Q7L5N1	A2NUW5
O14893	P62854
P62269	Q9NVI1
P61086	Q5VSL9
P61201	O75419
P01834	Q96FW1
P51668	U5YKE0
P62312	Q7Z3Y4
P40938	Q99460
Q15369	Q99460
P62191	O43172
Q71DI3	Q9UM11
P08579	A0A0B4J279
P46782	Q15006
A0A5C2GCZ2	Q6P1K2
O15533	P61024
P62277	Q96A72
Q15843	Q9UJX5
O75530	P01594
Q9BXW9	Q9BUI4
Q08AJ9	P17980
P29460	P62312
K7N5M3	P49721
P25789	Q13617
P68036	O14893
P48200	A2NUW5
P62310	Q15645
Q96FW1	P25787
O94782	P08908
Q6PIL8	P33993
Q9NW08	A0A0K0K1A5
P47872	P12277
Q14566	P0DPB6
Q8NB78	P62753
O00483	P11229
P20671	A0N4Z6
P42677	K7N5N2
O96019	Q06323
O60508	A0A5C2G1U0
P25098	A0A5A3
A0A5C2GG81	P83876
P0DSE2	P05106
Q15843	Q8WWY3
P61326	O14744
Q8WWY3	P49720
U5YJM1	P24385
P61088	P51948
O15514	K7N5N2
P62195	P28065
P62701	O00232
P62805	A0A5C2GMM2
P63272	O60870
Q99627	Q13617
P04637	P61081
Q71DI3	P60228
P63208	Q12874
B8YAC7	Q8TCD0
Q9UI95	P33993
Q13356	F6IQS1
P0DSE2	Q15257
Q7RTV0	O94829
Q9UI30	Q9UJX4
P67775	A0A5A3
Q9H9F9	A0A578
Q08AJ9	P29017
Q96HW7	O00232
U5YJM1	Q9UM13
P46782	Q9Y4X5
Q9BS18	O00762
O75530	P62854
O19712	Q9UKC9
Q13257	P25090
Q09161	P83876
O00487	O75934
A0A0B4J2E0	P63151
P52292	A0A5C2G1U0
Q13098	A0A3B3ITX3
Q96BP3	P0DP01
P51946	P01594
Q92542	P52298
Q99436	Q96FW1
P06756	P02768
Q2NL82	Q15013
P61088	Q9Y3B4
Q71DI3	P61081
P49407	P0DOY2
O15160	P62861
P43220	O14893
P51668	P62312
P19447	Q9H0H0
O43402	Q09161
O15514	P14416
P62701	P0DOY2
Q9Y4X5	P0DOX7
Q9UI30	P25787
P51946	P61024
O96019	O43447
Q9BZL1	Q5XUX0
P12004	Q13200
Q06330	P24385
Q9Y2Y1	P43686
P28070	A0A5C2GMM2
Q13042	O14893
S6C4R2	A0MSS3
Q9UI30	Q08AJ9
P0C0S8	P0DOY2
K7N5M4	Q6FI13
Q9BS18	Q12834
P12277	P25789
P62191	Q7Z3Y4
P55769	P0DOX7
A0A075B6N1	Q15029
Q8N1G4	O15498
P25090	A0A578
P28222	Q96KK5
O75934	A0A5C2GMM2
P29016	O00483
Q9BUI4	Q9Y230
P62244	P62861
Q00403	P61081
P23396	Q8WX92
Q13098	P30260
P14416	P28072
A0A5C2G1U0	P08908
P63208	O14508
O14802	P62861
P24941	Q9UJX5
P63208	P62195
P30876	P60709
Q13616	P11802
P25787	A0A0B4J279
O19705	Q96BI3
P43220	Q9NW08
Q00403	A0MSS3
P08172	Q9UNS2
P62273	Q7RTV0
P24941	O43447
Q2NL82	O15318
Q9P013	P13984
P62837	P52435
Q13042	P62861
P61247	K7N5N2
O75575	Q99459
Q9Y3A3	Q2TAY7
O75934	Q99436
Q96DX5	Q53GS9
Q96FW1	Q9Y3B4
P62701	Q53GS9
Q93077	O14893
Q96DI7	P0DP02
P01834	Q9NV88
Q9BTM1	P50613
Q9Y4Y9	P53611
Q9Y4X5	A0N4Z6
P35998	P30101
Q7RTV0	P12004
Q15006	Q9BUI4
P0C0S8	P51684
A0A0C4DH41	A0A580
P36954	Q9UBD5
P22090	P39019
O15160	Q7Z6K3
A0A5C2G2G8	A0A580
Q9BQA1	Q9H0H0
O43242	P06756
Q9UBQ5	P51684
O60260	O14744
Q9UM13	Q9NPF7
Q93077	O43929
P25786	Q7L5N1
P62854	O14744
Q9GZN1	Q9BUI4
P35249	K7N5N2
P0DOY3	Q2TAY7
Q92542	Q9HAW0
Q13257	Q9UJX4
P60900	A2NUW5
Q9Y248	P68036
P12004	A0A386IN42
P62875	Q9Y230
P06126	P48729
Q9Y4Y9	P43220
P62269	Q71DI3
P62312	Q7Z6K3
P13984	P28566
P0DP01	Q15370
A0A5C2GCZ2	Q96DX5
Q14566	P0DOY3
P40938	P40937
P62304	P62081
P61326	Q15843
P25786	P12277
Q9BTM1	P62487
P34972	Q8N1G4
P20671	P0DSE2
P62263	P63096
P0C0S8	P22090
O14818	F6IQS1
Q12824	Q8TBC4
Q861F7	O43447
Q13564	Q15370
O60260	Q15393
A0A5B8RNS7	P52657
O75832	P61088
Q6IPQ0	Q9H6L4
A0A5C2GM57	P01848
Q6IPQ0	Q9NVH2
P61086	P61024
P42677	P61964
P62263	P29017
P39019	Q7Z3Y4
Q15029	Q9NV88
P19387	Q9NW08
P08172	P38919
Q9UBQ5	Q6P9B9
Q6ZYL4	Q9HAW0
A0A5C2GG81	Q56H30
P43686	Q7Z6K4
P40306	F4NBQ1
Q9GZN1	Q9BWG6
P29460	P09471
A0A0K0K1A5	P62753
Q99459	Q13042
P63244	P62333
Q9HCS7	Q9UJX4
P40938	Q08AJ9
P55769	P52435
P36954	P04637
P61964	O43172
P51946	P51684
A0A5C2G2G8	P08100
Q9UNM6	O75533
Q9Y230	O00232
Q9BXW9	Q15008
P02786	Q9BZL1
Q9BRX5	Q99460
Q9BTM1	P0DOX7
P35462	Q9Y5K5
Q06330	Q8TDU6
P46781	Q15257
O14980	P62266
Q9BRX5	P61077
Q9Y3C6	Q8WWY3
P01116	P43686
P30876	P63208
P35367	Q9NW08
P61247	Q9BQA1
Q9H1A4	P28222
P46782	P08708
Q9UKC9	Q9H0H0
A0A5B8RNS7	O14802
P15813	Q8TAF3
P13984	P61769
Q06330	Q15008
P63244	Q9BQA1
P61964	P32780
Q9Y333	P0C0S5
P46782	P61326
Q66K64	P17980
Q12824	Q7Z3Y4
P41223	P0DOX7
P25786	Q9BRX5
O94829	Q6ZYL4
P51668	A0A578
P47872	Q06323
Q96QV6	O00232
Q9BUI4	Q8WWY3
P34972	P46781
P43686	P38919
P06126	P46781
P12004	O75317
P25786	P24385
Q9Y5K5	U5YKE0
Q13564	P12004
O75530	Q9H0H0
F6IQY1	P25205
P25025	P52298
P30542	Q99878
P30542	A0A5C2GM57
Q13042	Q6IPQ0
P62310	P62081
A0A5C2G2G8	Q9NW08
P12004	P38919
Q2NL82	O60870
A0A087WT01	O43447
P49768	A0A5A3
P28340	A0N4Z6
A0A0B4J277	A0A411J078
Q9Y333	P29083
P01116	P49736
P48729	P62081
Q9UNP9	K7N5N2
J3QS39	Q13951
O15514	Q9NV88
Q9GZN1	Q9NV88
U5YJM1	P0DOX7
Q6FI13	A0A592
Q16777	P47871
Q09028	P28566
P05106	P61024
Q9Y570	Q8N766
O94906	Q96KK5
O60260	Q9NW08
P62333	P32780
Q9BXW9	Q9Y265
Q9H9F9	P28070
O94829	Q13888
P52434	P49005
O43402	Q9NZ42
Q861F7	Q8TDU6
O15514	Q9UKC9
S6B2B6	P48200
Q6P2Q9	P09471
P62873	P25205
P36954	Q9Y4X5
O14818	O14893
U5YJM1	S6C4R2
P12004	Q92759
P30542	Q9UI30
P33993	P62854
P62875	Q15008
P02768	Q9NYG5
Q9BV81	P00395
P52435	Q2TAY7
J3QS39	Q8N766
P19388	Q8TBC4
A0A5B8RNS7	O60508
O43242	Q06330
P25786	P61326
Q9BT78	P00395
Q15910	Q13200
A0A5C2GCZ2	Q9NVH2
P20618	O19705
O00231	P60709
Q15910	Q12824
P62269	P62310
Q9H1A4	Q09161
Q9NPF7	P49005
O00487	O75643
U5YJM1	P62487
Q99459	P09936
Q15006	P62304
O43913	P62191
P49736	Q15370
A0A578	P0DOX7
P33992	P60896
Q9UJX6	P62877
O43242	P49736
P47872	A0A0B4J277
P60228	Q9UBD5
Q96A72	Q8WWY3
B8YAC7	Q70CQ3
P28066	U5YKE0
Q16602	Q9H6L4
P20671	Q86VP6
U6BR87	Q9Y3B4
Q9UL46	P00395
Q08AJ9	P01137
P59768	Q14997
O14980	P08100
A0A5B8RNS7	P52292
P28072	P33993
Q9H081	P33993
P24941	O15392
O00487	O19705
P60866	Q9H6L4
P41223	Q9Y230
Q13889	A0A5B8RNS7
P62068	O15533
P35367	Q56H30
Q9Y3C6	Q9Y230
Q9P021	Q71UI9
O75934	Q8N5F4
Q9Y248	O15533
P02768	P29083
P18089	Q9H0H0
O19626	P61024
Q6FI13	P49720
Q6P2Q9	P12004
P61247	P63096
P09669	P02768
P35462	P11802
O60508	P22090
O75643	O94782
A0A075B6N1	Q9UBQ5
Q99459	Q70CQ3
Q99878	P08579
Q9H1A4	P18089
Q9H081	A0MSS3
P62195	Q9Y3B6
Q6P2Q9	Q8TDU6
A0A0B4J2E0	A0A5C2G1U0
Q9H9F9	P13984
P40938	Q9UJX5
Q71UI9	O19705
P62263	P61081
Q92800	A0A0B4J274
Q13098	Q9NVI1
P0DP01	P50613
P28065	Q09028
Q13257	O43929
A0A5C2GCZ2	Q6P1X5
P52435	Q9UNP9
Q9P021	Q9UNS2
Q9UKC9	O60870
P00395	U5YKE0
P08172	P02768
Q861F7	P32780
Q75QN2	O75419
A0A5C2GG81	Q9H0H0
O96019	Q09028
A0A5C2GCZ2	F6IQY1
Q08AJ9	P18089
P08238	P01594
Q14997	A0A578
Q7L5N1	O14980
P25788	P29016
Q16531	P62068
Q9ULX3	Q9UNS2
P39019	P29083
P49407	A0A580
P62875	Q9UM13
Q16531	P20618
P00403	P01825
P83876	A0A578
Q92905	O14744
O75934	A0A5B8RNS7
Q7RTV0	Q9H6L4
P61326	P60896
P52292	P25787
P42677	Q9Y2T5
P61081	P39019
P00414	P60866
P51684	A3F718
Q7L2H7	P13073
I6LEL9	Q9BWG6
P00403	P49721
P62841	Q8TAF3
P47872	Q7L5N1
Q96SW2	P01848
Q9UBQ5	Q9Y5K5
P61201	P01848
P40937	P62312
Q96DX5	P61964
P61077	P28065
O15514	P62241
Q15369	P49768
Q2NL82	P61769
O15514	P68036
P62273	Q9P013
Q66K64	Q13200
Q9Y333	P43220
P61088	P25787
Q08AJ9	P62244
Q6FI13	Q9NZ42
P24941	P62306
P61247	A0A411J078
Q66K64	P49736
P20671	U6BR87
P28066	Q13616
P28340	Q92800
Q8WX92	Q99459
P17693	K7N5N2
P48729	P25787
P20671	P34972
P28340	Q15006
O19705	O19707
Q16777	Q9NYG5
P20618	P29017
Q9H9F9	P20618
A0A3B3ITX3	P0C0S5
Q9Y248	Q8N1G4
Q70CQ3	P35250
Q9Y333	P62847
P0DOY3	P62068
Q93077	Q969L4
Q13356	A3F718
P08238	Q92905
O00483	P62753
O96019	P61088
Q8NB78	P11229
Q6P1K2	Q9BRT9
P01848	O14744
Q71DI3	Q14691
P46782	O75575
A0A5C2GG81	P12277
P51946	O19705
P30876	P0DOY2
P41223	Q8WWY3
S6B2B6	P27797
P13073	P28065
P02786	A3F718
P0DP01	O15498
P30153	Q9Y265
A0A5C2GCZ2	P0DPB6
P30542	P62316
P00414	O00231
Q92759	Q10570
P0DSE2	Q9Y333
P62269	A0N4Z6
O75575	P49005
P30153	Q6IPQ0
S6B2B6	P28065
P13073	P27797
Q09161	P49721
Q06323	O14744
P0C0S8	A0A5B8RNS7
P35367	P49720
P51668	Q7L5N1
P61201	Q9UJX5
O75934	Q9Y230
P19387	Q9NV88
J3QS39	P62861
P62701	A2NUW5
Q9UJX6	Q9NV88
A0A592	A0A5A3
P01825	U5YKE0
S6B2B6	Q13347
Q9Y248	P15374
A0A024RAV5	A0A592
S6B2B6	Q75QN2
Q9BWJ5	Q9Y3B6
P46781	P01772
P49768	P04908
P40306	Q86VP6
P00403	P11229
O19705	P27797
Q13564	P04908
Q9Y333	Q09161
A0A5C2GF00	Q75QN2
Q9UJX2	Q5XUX0
A0A5C2GG81	P49721
P49768	O43447
O15514	Q9P021
P63272	Q969L4
O14744	O75419
P61247	Q15008
Q9Y4Y9	P62701
Q9Y4Y9	Q96DX5
P62310	P62266
Q9H081	A0A0B4J279
Q13257	P40938
Q9BTM1	Q15008
Q13098	P50613
K7N5M3	P60900
P25205	A0A5C2GMM2
P22314	P11229
Q9GZS3	Q9NW08
O43402	Q9UI95
P18089	P39019
O60306	O43929
P62308	Q99460
Q9Y4Y9	Q9HCS7
K7N5M3	Q5VSL9
O15514	P01116
Q9GZS3	Q9Y4Y9
O75832	A0A0B4J274
P13984	Q9HCS7
P62308	P25098
A0A075B6N1	O43447
P49721	P25787
P28222	K7N5M4
Q15843	O15160
P01137	Q15257
Q9P013	P01772
P35367	Q8N766
Q9UI30	Q13616
P51668	P13984
Q96QV6	Q09161
A0A5C2GCZ2	Q8NB78
Q9UJX5	P60896
P09471	P52292
Q15006	Q12834
O15514	P59768
P00414	F4NBQ1
P30153	O15160
P49721	P01772
Q13564	A0N4Z6
Q6P1K2	Q8TCD0
Q8WLS4	P62316
A0A5C2G2G8	U6BR87
P62249	P61769
P59768	Q92905
P0C0S8	P18089
P04908	P62312
O96019	Q9Y265
Q9P013	S6C4R2
P62837	P62241
P19388	P60228
P62837	F6IQY1
Q66K64	Q9BV81
P55769	A0A0B4J277
A0A087WT01	Q969L4
Q99436	P19388
Q9GZN1	Q9UKC9
P62304	Q53GS9
P36954	O75419
Q06330	P0DP02
Q9ULX3	P0DOY3
P62310	P60228
K7N5M3	O19626
P02786	P06756
K7N5M3	P53803
Q13257	P24385
O75533	Q13200
Q9P021	P18089
Q9Y2Y1	P63092
Q96KK5	Q9Y3B4
P30876	P29017
Q99460	O15160
Q6P1X5	P09936
P28340	Q9UJX2
U5YJP1	P50613
Q9NVI1	P62280
P19388	P62068
P51684	P62487
Q13889	U6BR87
O00231	Q13617
O00231	A0A5C2G1U0
Q96FW1	P53611
Q99627	Q7Z6K3
P29016	A0A087WT01
P62857	Q9NVH2
O14802	P50613
P01834	P61201
P07737	Q14691
Q96BP3	Q9Y2T5
Q9Y570	Q70CQ3
Q2NL82	A0A5A3
P43220	P61964
Q92990	P62306
Q9UL46	Q13617
P51684	P08908
P09471	P49768
O94906	A0A580
P25788	P62847
Q9Y265	Q9UBD5
O60260	Q13619
P61326	P43220
P52657	A0A592
O15392	Q7Z6K4
Q9BTM1	P00395
Q9BXW9	P25025
P34972	Q96SW2
P06126	P0DP01
Q9Y2T5	P62316
P60866	P11229
Q8WLS4	P11802
O00762	A0A578
P30542	Q5XUX0
P20618	P50613
P35367	P53611
P62837	Q96A72
P13073	U5YKE0
A0A024RAV5	Q12874
P83876	Q7Z6K3
Q9H081	Q861F7
F4NBQ1	Q9Y265
Q15006	Q9BZL1
P29016	Q15008
Q9P013	P53611
P62873	O14893
P61247	Q8IXH7
O43447	Q8TDU6
Q9UNP9	O00231
Q9BTM1	Q8IXH7
Q13617	O14744
P19388	U6BR87
Q13042	Q13951
Q9UNM6	O15533
P61769	P01772
Q16531	F6IQS1
P61247	Q9BRX5
Q14997	P68036
Q9P021	Q8WX92
Q15843	P60228
P62249	Q9BV81
Q99627	P33992
P19447	P67775
P13073	P62847
Q9UI95	P62244
P28340	P01825
P33993	P60896
Q9NZ42	A0A386IN42
P41223	A0A5A3
Q92466	Q9UKC9
P11229	O14744
Q9UL46	A0A0B4J274
P09471	P01825
Q15910	Q9UL46
P15374	O14744
Q96KK5	A0A0B4J279
P55769	Q9UNM6
Q96A72	A0N4Z6
P19387	O60260
Q13257	O00762
P12004	P61024
P13984	A3F718
P62805	A0A592
Q8IXH7	Q15257
P08172	P30101
Q13356	P61086
P08238	P62333
F6IQS1	P62266
P63220	Q53GS9
P30542	P47871
P51668	Q06323
Q99460	Q15013
Q9BXW9	Q9UM13
O75934	P28066
P62304	P48729
A0N4Z6	P51684
Q12824	P01772
P48200	Q9NVH2
P62310	O94782
Q13200	Q9H0H0
Q15645	P08908
Q96DI7	P29017
A0A5C2GM57	P25398
P51668	Q99627
P01834	O75530
A0A024RAV5	Q15022
P09471	Q9UJX4
Q2NL82	Q66K64
O60260	P30101
P61086	P02786
P25789	Q10570
P63096	O00232
Q9NV88	Q9P2I0
P35250	P38919
P60896	P14854
P51668	P09936
P14416	O43447
Q13098	Q15013
A0N4Z6	P62266
O60306	P40937
P25398	P22314
P62241	Q5VSL9
P61077	Q12874
P43220	Q6PIL8
Q92466	A0A0K0K1A5
P62273	A0A5C2GF00
Q09161	Q14997
Q13200	Q12874
P62310	P0DPB6
P61086	P60896
O19712	P48200
Q13564	Q14691
Q9P0I2	Q9Y535
O19707	Q53GS9
F4NBQ1	P01848
O00311	P06756
P01137	Q7Z3Y4
P17980	O15160
Q9BUI4	P51948
P62333	Q16531
O00487	Q2NL82
Q9BXW9	O75832
O60870	Q9NVH2
Q9Y2Y1	P0DPB6
Q9GZN1	A0A5C2GMM2
Q5TA45	P63092
Q99878	Q8N1G4
P52435	Q9ULX3
A0A5B6	P0DP02
Q7L5N1	P51684
Q9H9Q2	Q9H6L4
Q13889	P50613
Q9UM11	F6IQS1
P36954	P02768
Q66K64	P41223
P28222	Q9UNP9
P00403	Q92759
Q9NVH2	Q9Y3B4
Q7RTV0	Q15369
Q13200	O94829
P13984	Q6P1X5
O15372	P28072
Q6IPQ0	P62854
P29460	P01772
P00414	P06756
Q9UL46	Q9BUI4
P14416	P60228
Q9Y265	Q9H6L4
P08238	Q9H081
P61086	O15392
A0A5B6	Q9UM13
Q9UKC9	Q96HW7
Q15393	Q9BUI4
O15392	Q9H9Q2
P06126	P33992
P23396	Q99627
P61077	P62854
Q92800	Q9BUI4
Q13356	A0A0C4DH41
P19447	Q8NB78
A0A5C2GG81	Q12824
O43402	P35367
A0A5C2GCZ2	O43913
Q86VP6	O94906
P62269	Q53GS9
Q16602	A0A0K0K1A5
O00483	P63096
P15374	P08100
Q9HCS7	O94906
A0A024RAV5	Q9NV88
K7N5M4	P61201
P35367	A0A0C4DH41
O75934	O15318
P46781	O60508
P28222	P0DOX7
P40306	Q99460
Q9P013	P52292
O00483	Q9UJX5
A0A386IN42	O60870
P62847	O14744
Q12834	A0A0B4J279
U6BR87	P13984
P62244	Q9UJX3
P47872	Q9Y3B6
P61326	Q861F7
A0A411J078	Q96KK5
Q15006	Q8TCD0
Q96DI7	P28072
P15813	O94782
P30876	Q9H0H0
K7N5M4	A0A0B4J274
P49768	P49721
Q75QN2	P08708
P48200	P62266
P39019	P09936
O75934	A0A578
P41223	Q15257
P06126	Q9UI95
P62837	P0C0S8
P0DSE2	Q71DI3
Q9P021	Q16602
O14802	P62191
Q9H9Q2	P22090
Q93077	P18074
P25788	Q15029
Q9NW08	Q96KK5
Q9GZS3	Q9Y4X5
P48729	P22314
P48200	P38919
P43686	Q9NYG5
O75575	P0DOX7
P25025	Q56H30
O75575	Q9BUI4
Q10570	O43929
P34972	P30260
U6BR87	P63092
Q96A72	O14893
O96019	P11802
Q15006	P29017
P62854	P28566
Q96DX5	P27797
P28222	P0DOY3
O43447	P25787
P20671	Q92759
O75832	P61769
A0A0K0K1A5	Q15008
P62701	Q8N766
Q9BT78	O43172
Q86VP6	Q96BI3
P13984	P62068
Q66K64	P14854
A0A5B8RNS7	Q96KK5
P55055	Q9P021
P06126	Q15369
P19387	P51946
P0DP01	Q9H9Q2
Q13616	P61964
P17693	A0A075B6N1
Q13098	P43686
O43447	P01772
P61247	P62310
S6B2B6	Q13616
O75530	P0DOY2
P61077	Q9BUI4
P20618	Q13042
P61326	P12004
Q71DI3	Q9Y265
P14416	Q8TBC4
P05106	P61081
Q9Y265	P32780
Q9BTM1	P60228
Q16777	O43242
Q969L4	Q9UJX3
U5YJM1	P62861
O15533	Q9Y230
Q09161	P08708
P62304	P49768
Q9Y2Y1	P62873
A0MSS3	P62081
P08172	P60228
Q9BTM1	Q2TAY7
P13984	Q9UL46
Q9UJX5	O00232
Q96DI7	P62316
Q9BWJ5	P48200
P62805	P34972
P19387	O00311
P51668	A0A0B4J274
A0A0B4J2E0	P62701
P14854	P29083
Q9P2I0	P49720
Q9NZ42	A0A0C4DH41
O14980	O43172
A0A386IN42	P46781
Q92466	A0A5C2GMM2
P28340	A0MSS3
Q92542	Q6P1K2
Q08AJ9	Q9UI95
O75317	O43172
Q8IXH7	P35998
Q9UI95	Q6ZYL4
Q9NVI1	Q9Y2T5
Q13889	Q8N5F4
K7N5N2	P11802
P46782	Q9UI30
A0A024RAV5	A3F718
P29460	Q8WX92
Q66K64	Q96A72
Q8NB78	P62873
P30542	P36954
A0A5C2GCZ2	K7N5M4
P62308	Q15008
O75530	P60896
Q00403	Q9NV88
P62873	Q8TBC4
O94906	Q96FW1
P24941	Q7Z6K4
Q9NVI1	P13073
Q7RTV0	Q71UI9
A0A5C2G1U0	P0C0S5
P0DP01	P11802
A0A024RAV5	Q9BUI4
P63151	P01594
Q9H081	Q6IPQ0
O60306	Q8N1G4
A0N4Z6	U5YKE0
P43686	U5YJP1
A0A5B8RNS7	P28070
Q13564	P41223
P83876	P30260
P07737	A0A0B4J279
P62877	P62266
I6LEL9	P14854
Q16531	P63096
Q9NVH2	P62847
A0A0B4J2E0	Q13951
O00231	P0DOX7
P15374	P25398
Q96BP3	O14802
Q9Y333	P11802
P63096	Q9P2I0
P23396	F4NBQ1
O14980	F4NBQ1
P62269	P33993
Q9BWJ5	Q9Y3B4
P0C0S8	Q9Y248
A0A024RAV5	Q9H9F9
O19626	Q16602
Q9BWJ5	Q96HW7
O15160	P32780
Q8NB78	P51948
Q969L4	Q8TAF3
Q9Y4Y9	U6BR87
P61201	Q9BWG6
P40938	P08100
O96019	Q9UKC9
P25788	A0N4Z6
Q9ULX3	P00395
F4NBQ1	Q8N766
Q9HCS7	Q09028
A0N4Z6	A0A5C2G1U0
Q06330	P62081
A0A578	O14744
Q9BRX5	P27797
Q09161	Q8TAF3
P63151	P62306
P51946	P63244
Q56H30	Q96KK5
Q8WX92	Q96FW1
A0A0B4J277	U5YJP1
Q9BS18	P62753
Q7L2H7	A0A3B3ITX3
A0A087WT01	Q9H9Q2
Q15006	Q86VP6
P62701	Q9NPF7
Q92542	P51684
Q13951	P62280
P63151	P30101
Q96BP3	P06756
B8YAC7	O75530
K7N5N2	P32780
O75643	P43220
O75533	Q99460
Q92990	P0DOY2
O14980	Q99460
P68036	Q8N766
Q70CQ3	Q15645
P62241	Q8N766
Q9BRX5	P62266
Q9HCS7	O00762
O15514	A0A580
P07737	Q96KK5
K7N5M3	P30101
P02786	A0A5C2GF00
Q9P013	Q96A72
A0A5B6	Q15257
O14818	P18074
Q66K64	Q9BUI4
Q9P021	P35998
Q9NVI1	P49736
P0DSE2	P40937
S6B2B6	O60870
P28072	Q9Y3C6
O43242	A0A411J078
O43913	Q13619
P28072	Q13619
O94829	P25787
Q9BS18	P35249
P62487	P49721
Q6ZYL4	O19707
P46782	A0A0C4DH41
P51946	P35250
P25090	Q9H0H0
Q13616	K7N5N2
P13073	O60870
P62244	Q9Y3B6
O00487	Q13098
A0A075B6N1	Q96BI3
Q9NW08	O14744
P46781	P38919
I6LEL9	Q12834
Q16777	P01594
Q8N1G4	Q10570
Q96DI7	P62241
P62273	P18074
Q9P0I2	P62191
A0A0K0K1A5	Q5TA45
A0N4Z6	P53611
Q9BZL1	P15374
P11802	Q9H6L4
A0A5B8RNS7	P32780
Q9UNP9	Q96FW1
P24941	P29460
Q16777	K7N5M4
P46782	Q12824
Q96SW2	P08172
O15372	Q9BWG6
Q9UJX6	Q969L4
Q2TAY7	P51684
P51946	Q9BRT9
Q9UBQ5	P62244
Q9UJX6	P61964
P60900	Q9UNS2
O14802	Q15008
P62310	P01848
Q92759	P63151
P62875	Q9NVI1
P25090	Q9UNS2
Q6P2Q9	P00395
P30153	P63092
P04908	P0DOY2
P00414	O15533
P60900	Q9UJX2
P63272	P51684
Q15645	Q9UKC9
Q7L2H7	Q9Y570
P62277	Q5TA45
P30260	Q9NYG5
P20618	Q15013
P47872	Q15370
O00311	Q15022
O43402	P33993
A0A5C2GM57	P62877
P61769	Q8N766
P62195	A0A578
P19388	Q9UJX5
P62837	P0DPB6
Q99459	O14508
O19626	Q6P9B9
O60870	Q9H9Q2
Q9Y2T5	P60709
A0A075B6N1	P01137
P0DOY3	Q9H6L4
A0A411J078	P0DOX7
Q71UI9	Q5VSL9
Q9BV81	P46781
O60306	P19447
P04637	Q9H9Q2
Q13888	A2NUW5
Q9P0I2	A0A5A3
Q9UNP9	Q9Y230
Q13616	P25787
Q8TAF3	O14744
Q7RTV0	P62304
O19705	Q9UJX4
A0MSS3	U5YJP1
K7N5N2	Q8WWY3
P0DSE2	P68036
Q861F7	P52292
Q6PIL8	U5YJP1
A0A0K0K1A5	P62873
Q8TDU6	P25205
O00487	U5YJP1
P28072	Q9NZ42
O75643	P35367
Q9UJX4	P25787
Q71DI3	P62306
Q9Y3B6	Q9H6L4
P17693	P62306
P62333	P62081
Q9BQA1	P22314
Q861F7	P28070
P62310	Q9BWJ5
Q8N5F4	P49005
P0DPB6	P0C0S5
P51665	P49736
P25788	P62854
Q9BWG6	Q6ZYL4
P17980	O43172
Q9H1A4	Q9Y230
Q9P021	O43929
Q6FI13	P24385
P52435	Q9Y3C6
P83876	Q10570
Q9Y265	A0A411J078
S6C4R2	Q13888
Q9UJX4	Q7Z3Y4
Q9UI30	P09669
Q9Y3C6	Q12874
P32780	Q9UNS2
Q7L2H7	Q13617
P35462	P25090
P35462	Q9NW08
Q53GS9	P61769
Q5XUX0	Q13619
Q96DI7	Q13617
Q93077	P62873
P19447	Q9BZL1
Q15029	Q9NVH2
P62875	P63092
Q8TAF3	Q9NPF7
P01825	Q7Z3Y4
E9PMV2	P62081
P17980	Q9UJX3
Q5TA45	P29083
P30260	Q8WWY3
O75832	P61024
P25025	Q9H6L4
P60709	J3QS39
Q99627	Q15022
A0A024RAV5	P51668
P51665	Q9NVH2
P0DOY3	Q6P1X5
O60508	P60896
A0A087WT01	P0DP01
P61201	P28072
Q9Y4Y9	Q9UJX6
Q15006	P0DPB6
P15374	U5YKE0
Q6P2Q9	O14893
P08100	P60896
P62841	O60508
P46781	A0A0B4J2E0
Q861F7	A0A386IN42
Q9NYG5	P01594
O43447	P0DOY2
O75533	O00762
P52657	P67775
P35462	O75530
Q9Y2T5	P61024
Q00403	K7N5N2
Q6P1X5	Q15257
P0C0S8	P01772
Q92542	Q14997
P0DOY3	Q9Y230
Q06330	P0C0S5
Q16531	E9PMV2
A0A411J078	O15318
Q9BWJ5	P63220
Q15029	P51948
P49768	Q12824
Q93077	P22090
P29016	A0A592
Q8IXH7	A0A0C4DH41
Q8N1G4	P14854
O75317	A0A0B4J279
P61326	Q6FI13
P00414	P63092
P25090	A0A0C4DH41
P62333	Q9BWJ5
Q9UJX3	P50613
P19388	P08100
K7N5M3	Q13617
P62263	Q9UJX4
Q9Y248	Q15022
P52435	Q6ZYL4
P55769	A0A075B6N1
P52657	Q15008
P08579	P33992
Q06330	Q2NL82
P17693	Q96SW2
O94829	P62081
U6BR87	P48200
Q96QV6	P00395
O94829	Q9NPF7
P07737	P25090
P02786	Q10570
P17693	Q9UNS2
Q99878	O14893
P17980	P62487
P61326	O19626
A0N4Z6	P39019
Q15369	P62266
P62249	O60508
P09669	P62861
Q2NL82	P40937
P01834	Q96HW7
Q9Y5K5	P83876
P62873	Q9Y3B6
A0A5C2GG81	P51948
A0A075B6N1	J3QS39
P25025	Q06323
Q9Y265	A0A0C4DH41
P63272	Q9UJX4
Q96QV6	P38919
Q9BTM1	Q8WWY3
P62310	P22314
Q9UJX6	O19707
Q66K64	P49720
P35462	P17980
O43402	Q9UKC9
O19707	P24385
P43686	Q6P1X5
Q16531	Q9H6L4
P18089	P62306
Q8N5F4	P18089
P48729	P29017
Q96BI3	A2NUW5
P25398	P62487
Q9GZN1	A0A411J078
P49407	Q8TCD0
P67775	P0DOY2
P35462	Q13619
Q16531	O43913
P29016	Q9H0H0
P25786	P49720
A0A087WT01	Q15257
Q13888	P00395
Q09161	Q9BRX5
P62241	A0N4Z6
Q9P021	A0A087WT01
P63208	Q2TAY7
Q09161	U5YJP1
P49768	P60228
Q9Y230	P27797
Q9UJX4	A0A580
O15514	P0C0S8
P49407	Q96DX5
Q99436	O15533
P62487	P62306
Q12874	Q96HW7
P62244	P62847
P28340	P28066
P28340	P51665
P20618	K7N5M4
Q92759	Q99460
Q13889	A3F718
Q86VP6	P11229
Q9UNM6	P09669
K7N5M4	P62263
K7N5N2	A0A0B4J279
A0A087WT01	P62068
P61201	Q8N766
P0DSE2	Q9BRX5
P24941	Q13564
Q99459	O00231
Q93077	P0DPB6
P34972	P50613
O75575	P00395
P0DSE2	U5YJP1
O60260	P49005
Q5TA45	A2NUW5
P15813	P0DOX7
O60870	Q12834
Q16777	P51665
Q13356	P51946
Q8N1G4	P35250
P01116	P18089
Q9UL46	A0A0B4J279
Q96KK5	A0A0B4J274
Q6P2Q9	P61088
O60306	P63220
P0DP01	P30101
P60709	P01137
O60306	Q96A72
P25398	P52298
Q66K64	O60508
O96019	P43686
Q9NZ42	Q9H0H0
Q86VP6	O15318
P30153	P61081
Q86VP6	P23396
Q9P013	P01834
P62195	P62861
O43447	P62487
Q15843	P13984
O00231	O15318
P22314	Q10570
P19388	P02768
Q9UI30	P49768
P63272	P62805
P25786	O60508
P61326	Q6P2Q9
P02768	P01848
F6IQY1	O75530
Q96QV6	O94906
O00762	A3F718
Q9H0H0	P25205
Q8IXH7	Q96SW2
P0DPB6	P62081
P08238	Q6P2Q9
P55055	Q9BWJ5
O60306	P08579
Q9H9F9	Q5VSL9
P63272	O00231
Q71UI9	Q13257
P62277	P02786
P46782	P47871
Q13347	O00483
Q13616	Q96KK5
Q9H9F9	Q13347
P62837	Q15022
P62191	O14508
Q71UI9	O43447
P43220	P0DPB6
Q12824	P0DOY2
U6BR87	O60870
P62875	O75575
Q5XUX0	Q9Y535
P52292	O00232
Q6PIL8	Q9BV81
Q14997	A0A5C2G1U0
O60306	Q7L5N1
P29460	Q9BV81
P22314	Q9NV88
Q71DI3	P0DOX7
O15372	Q13951
P28340	Q2TAY7
P52434	P12004
Q9NVI1	J3QS39
P30153	Q12874
P08238	Q9NW08
Q9Y4X5	Q86VP6
P62841	P38919
P30153	Q8WLS4
Q13889	Q9NV88
P17980	O19707
P35367	U6BR87
P52435	Q13200
P42677	P25205
P60900	P62263
P17693	P52292
P15374	P62841
P19387	Q9Y248
Q6ZYL4	Q9Y230
A0A5C2GCZ2	F6IQS1
P62280	Q96HW7
O19626	P63096
Q9Y3A3	Q15370
O15392	P61077
Q96DX5	P62316
Q71DI3	A0A592
Q13042	P28566
P62266	Q09028
F6IQS1	O43172
P23396	Q9Y535
Q15029	P62280
Q15369	P35249
O96019	Q9NYG5
Q96DX5	O60870
S6C4R2	P28566
Q96A72	P00395
Q71UI9	P04637
O19626	Q9UJX5
Q86VP6	P48729
Q92542	P60709
P35249	Q9UNS2
Q6PIL8	Q8WWY3
P62308	Q9P2I0
Q9BWG6	P11802
Q8TDU6	Q9P2I0
Q9NW08	P61081
O00762	A0A5C2GF00
P07737	Q6P2Q9
Q96QV6	P11802
P29460	Q6P1K2
P17693	P62487
Q6IPQ0	P39019
P40937	Q6FI13
P01137	P38919
Q92466	F6IQS1
Q96DI7	Q71UI9
Q9Y248	P35367
Q9HCS7	P62877
P36954	Q71DI3
Q9BS18	Q9ULX3
P61077	Q9H6L4
P00414	Q14566
Q9ULX3	P62310
P12277	Q8TBC4
O19712	P0C0S8
A0A075B6N1	Q9BQA1
Q13616	P60709
O14802	Q9UBD5
P49736	P35250
A0A578	P62312
P61247	P07737
Q06323	P24385
P51668	Q6FI13
Q9Y3C6	Q9UI95
Q7L2H7	Q9GZS3
P06126	P01137
P55055	Q6FI13
P83876	A0A0B4J279
P25789	A0A5C2GF00
O15372	P62308
Q9GZN1	O15498
Q9GZN1	P01834
P30876	P62861
P62333	Q9NPF7
P60709	Q6ZYL4
P40938	Q15645
P25788	P63096
Q6PIL8	Q9H6L4
Q8WX92	P0DP02
Q9H9Q2	Q12874
P51665	P13073
Q9UBQ5	Q9BRT9
P51684	P11229
P0DOY3	P41223
A0A3B3ITX3	Q15008
P28070	A0A5C2GF00
A0A0K0K1A5	Q92905
P30153	A0A5B8RNS7
Q9GZS3	Q969L4
P59768	O00231
O75643	Q9UM11
Q9H1A4	P27797
Q9Y570	P01848
P48729	P61081
P42677	P09471
Q13564	O43929
P62854	O00232
Q8TDU6	P0DOX7
Q9GZS3	O75643
A0A5C2GF00	P25025
Q16777	P68036
P51665	U5YJP1
P0DOY3	U5YJP1
P61326	P01834
A0A024RAV5	P62244
Q9NVH2	P28566
Q8N5F4	Q9NZ42
O43913	P17980
Q6PIL8	A0A5C2G1U0
Q13098	P62333
Q92466	O00311
Q99459	Q8TAF3
P47872	U5YKE0
P55055	P62269
P01834	P61964
P35462	P35249
A0A5C2GM57	P12004
O75317	P25025
P25090	Q7Z6K3
A0A592	P50613
P29016	P0DP02
A0A386IN42	Q8WWY3
P00403	Q5XUX0
Q13098	P17980
P62304	Q9P2I0
P08579	Q13257
Q9BRT9	P09936
Q9H1A4	P01825
Q6PIL8	P48200
Q9NW08	Q9Y3B4
P62877	Q9NPF7
E9PMV2	Q15022
P52434	Q9BQA1
U5YJM1	A0A0C4DH41
Q93077	Q92905
Q13200	A0A5C2GMM2
Q9NVI1	P25788
P04637	P25205
O14818	A0A592
P51668	P29016
P24941	Q9Y3A3
P63272	P28065
P29460	Q861F7
P14416	Q75QN2
Q16777	P01825
P62847	P47871
P43686	Q08AJ9
Q9Y2Y1	P43220
P28066	Q10570
P40938	O19705
O75934	Q13617
Q6P1X5	O75317
Q9Y3B6	O15498
O19705	A0MSS3
Q96A72	P0DOY2
Q9BRX5	P62191
O15514	Q13888
P62277	P62877
Q6P1X5	Q13617
P60900	O14980
P61964	Q9UKC9
U6BR87	A0A592
P25786	Q99878
P62277	P00414
P40938	P0DOY3
O75317	A0A578
Q9BRX5	O60870
Q96DI7	O19707
Q9H081	O15372
Q9UBQ5	P63244
Q14566	P0DOX7
P14416	P04908
P62333	P12004
Q96FW1	Q8TDU6
P19387	Q9GZS3
P51665	P63220
P62861	A0A0B4J274
P17693	Q13564
Q9Y2T5	Q96A72
Q9GZS3	P01772
A0A024RAV5	O19626
A0A0B4J277	O14893
P47871	P60896
P51946	P34972
P62269	Q6P1X5
A0A075B6N1	P25205
Q8WLS4	P61964
Q9P021	Q8N1G4
B8YAC7	O43402
P55055	Q9NVH2
P62310	P62854
P06126	O75575
P19387	Q15843
P06126	O94829
P0DP02	Q6PIL8
P62316	P62701
P61086	Q8TCD0
O00483	P62857
Q9UJX2	O94782
Q9UI30	O19626
Q13098	P62244
Q9P021	Q99627
P13984	Q9BUI4
P52657	Q9NV88
Q9BRT9	A3F718
A3F718	Q15257
P46781	P50613
P62241	O15392
Q9UJX5	P32780
P06756	P49721
Q8WLS4	Q9UJX2
P36954	P15813
Q13200	O15318
P62249	Q13951
Q93077	P08100
O43447	O43913
P36954	A0A5C2GF00
Q92466	Q13617
S6C4R2	Q10570
J3QS39	P49720
O19712	O00311
P20618	P62877
Q09028	P25205
O00231	A0A411J078
Q8WX92	Q9NW08
P23396	Q9Y2T5
P20671	Q9Y265
P28066	Q6ZYL4
P30542	P07737
P35367	P62861
P51668	P62847
P46782	P36954
Q9GZN1	P62280
P62273	Q7Z3Y4
P04637	O60508
P62875	P62273
P18089	A0A0K0K1A5
Q15013	Q13951
O60508	P51948
P52657	Q56H30
P19387	P35998
O00487	P62244
Q9Y248	Q9UJX6
Q9H1A4	P62273
J3QS39	Q9UNS2
P61088	P0DOY2
P14416	Q99460
P62249	A0A0B4J2E0
Q5TA45	P09936
Q9BTM1	A0A5B8RNS7
P25398	Q06323
Q9BQA1	Q9P2I0
P68036	Q9NYG5
P51946	P04637
P46782	P25789
O14980	Q9UL46
P35367	P29017
O75832	Q9BT78
P24941	Q9UNS2
Q9H9F9	F6IQY1
Q13257	P62841
Q09161	P28566
P62269	Q15006
P52292	Q9Y265
Q86VP6	O00311
O75832	Q9NW08
K7N5N2	P04908
Q15369	Q16531
P62701	P11802
Q13098	Q6P9B9
P25025	A0A0C4DH41
Q8N1G4	P33992
P25788	P19388
P09471	Q6P9B9
Q9UI30	Q9Y5K5
O14980	K7N5N2
A0A5B8RNS7	P43220
Q6P1X5	O15533
Q2NL82	Q8TBC4
Q13564	Q6P1X5
Q8N5F4	P67775
P28340	Q6P9B9
P00403	A0N4Z6
Q7Z6K4	A3F718
P59768	Q9BS18
Q9ULX3	Q2TAY7
O75533	Q9Y535
Q9BZL1	P62854
U6BR87	Q9NV88
P09471	O75317
Q7L5N1	P60709
Q93077	P18089
P62308	S6C4R2
P35367	P08708
P40306	Q12824
Q6FI13	Q53GS9
P09669	P62847
Q9GZN1	P11229
P49720	O43172
Q7L2H7	Q14566
Q15008	Q9UJX3
P62854	A2NUW5
Q7L5N1	O14893
Q9Y4Y9	Q9H6L4
A0A5C2GF00	Q15013
P55769	Q13616
Q9UJX6	Q96HW7
P61088	Q9UJX3
Q13889	O15318
P62263	P53611
Q9BWJ5	P11802
A0A5C2GCZ2	Q15029
Q861F7	Q15645
B8YAC7	A0A5C2G2G8
Q9UBQ5	A0A5C2GG81
B8YAC7	P29017
O19712	F6IQY1
Q6FI13	Q13951
Q9BWG6	A2NUW5
P11802	P01772
Q06330	A0A5C2GCZ2
O00231	P61769
A0A024RAV5	P40937
Q99459	P68036
Q6IPQ0	Q9UM11
O94782	P14854
A0A5C2GG81	O60508
P05106	Q9Y230
P08579	Q6P9B9
P63272	U5YJP1
P46781	P62266
P04908	P08908
O15514	Q15369
P62753	Q9Y3B4
P62308	Q9HAW0
P08579	Q8IXH7
Q92542	P22314
P18089	Q9H6L4
P34972	P32780
P53611	P39019
P12277	Q8N1G4
Q06323	P49005
O43402	A0A5A3
P01834	Q9UJX6
Q2NL82	Q7Z3Y4
Q16777	Q6IPQ0
P19387	P02768
Q9Y248	Q9NZ42
Q6ZYL4	O14744
A0A5C2G2G8	O96019
Q15013	Q12834
Q6P1K2	P35250
P13073	Q96KK5
P51668	A2NUW5
O15160	Q92905
P62263	P51684
P61247	Q92800
Q8IXH7	A3F718
P04908	P0DOX7
Q9BS18	Q9BWJ5
Q6FI13	P11229
Q9GZN1	Q13889
O43447	P38919
Q7RTV0	Q9UNP9
Q2NL82	P0DP01
Q86VP6	P28065
P28072	P40938
P47872	P35367
P08238	P11229
P61247	P60709
P34972	Q6PIL8
Q14997	P41223
Q9UM13	P09936
Q5VSL9	P83876
P60900	Q15369
P62308	P62877
O75533	P33993
O43242	Q13200
Q96FW1	Q96SW2
P62068	P61077
P11229	P33992
Q8IXH7	P0DP01
P62241	P33993
P52292	Q2TAY7
A0A5B6	Q9Y4X5
P51946	P25787
P20618	P61077
O15533	P62753
Q9ULX3	O15392
P51665	P40937
P52435	Q96QV6
O14508	P28566
P62304	Q9BT78
P62195	Q15257
Q9Y2Y1	P52435
Q9BXW9	Q9P2I0
Q9P021	P53611
P62269	Q8N1G4
P63151	Q56H30
A3F718	P24385
Q7RTV0	P22090
P09471	P24385
Q9UL46	P28566
P08908	P25205
Q16777	Q13888
Q00403	Q8IXH7
P59768	Q66K64
P0DOY3	Q15008
P63272	P47871
P49005	P62306
A0A592	P63151
P25098	Q13042
P08579	Q96BI3
P07737	Q7L5N1
P55055	O94782
P07737	P62266
P08579	P18074
Q9BV81	P50613
P29016	Q9UKC9
A0MSS3	P28566
P01825	O15160
P05106	P29016
Q9UJX4	A0A5C2GMM2
Q9ULX3	Q9H6L4
P63244	P61769
Q9UJX4	P62312
P36954	P62841
Q7L2H7	P35367
Q9UJX2	Q2TAY7
P51668	O14980
P15813	P11802
Q9Y248	P61081
Q9UM13	A3F718
Q9Y5K5	Q8IXH7
P52434	A0A5C2GG81
Q96A72	P61964
Q9Y4X5	Q6FI13
P67775	Q13042
P01825	P30101
Q13888	P33992
P63096	P39019
P62805	P62487
O15160	P49721
Q13098	Q08AJ9
P62273	Q56H30
A0A5B8RNS7	Q9BRT9
A0A087WT01	Q8N766
Q9H1A4	P52657
Q8N5F4	O00311
P62308	A0A3B3ITX3
Q9UNP9	Q9BS18
P62837	Q99436
P40306	Q9HCS7
P49721	P30101
P62304	Q9NZ42
P17980	P38919
O75832	P18074
P61081	P22090
P25090	Q13619
P12004	Q861F7
Q99459	P62877
Q6P1K2	P27797
P49721	P49005
P52657	Q9H0H0
P55055	Q9BRX5
Q9Y333	Q06323
Q13257	A0A5C2GF00
P14416	P63151
O00483	P50613
P06756	O43929
O43913	Q9BWJ5
P30153	O00487
O00762	P47871
O43447	P08100
Q93077	O43913
P62847	P25787
P62875	Q9Y333
Q08AJ9	P61024
O15392	O75530
P19387	Q9H081
P28222	Q9Y248
P62333	Q8TAF3
P34972	Q7Z6K4
P13984	P61077
Q9Y3C6	Q9H6L4
Q9HCS7	P25398
Q9Y3A3	Q6P1X5
Q15369	P62877
Q71UI9	Q75QN2
P0DSE2	A0A087WT01
P63208	O94906
Q861F7	Q9HAW0
P51668	O75643
A0A5C2GG81	Q12874
K7N5M3	Q16531
Q9GZN1	Q9UJX6
J3QS39	P49721
P43220	Q9Y3B6
Q9GZS3	P01594
[truncated: 98,707 more rows]
