# Supplementary material for: DirectContacts2: A network of direct physical protein interactions derived from high-throughput mass spectrometry experiments
Source: bioRxiv. 2025 Aug 12:2025.07.17.665435. Preprint. [Version 3] doi: 10.1101/2025.07.17.665435 (PMC12324205; doi:10.1101/2025.07.17.665435)
Supplement: Supplement 5 [file media-5.txt]

Q6KC79	Q5T653
Q8WUM0	Q9NP97
Q9NQT4	P36543
Q4U2R6	P49368
O95182	P63167
O15144	O00217
P40227	P46736
Q8TCC3	P40227
Q13838	P03923
O75787	Q9BZE1
P78527	P0DP24
P49917	Q96A35
P52948	Q14055
P46060	Q14050
Q13405	P63279
O00217	P49368
P61160	O95167
P46977	Q8WTW4
Q15904	P46060
B0I1S0	Q96EE3
Q8WVS4	O15239
Q99547	Q8TCX1
Q9P0M9	Q9NYB9
Q9UQE7	O14949
Q9Y6G3	Q9Y5J7
Q8NFG4	Q14165
Q8N4H5	Q8IXM3
P08123	Q6P1L8
Q7Z2W9	Q14050
O15342	Q9NX14
O14561	Q8NI27
O43920	A0A0C4DGY3
P07360	Q8NFH3
P38606	Q6P1L8
Q6P5S7	Q4U2R6
Q7Z7F7	Q8N122
P61328	A0A0C4DGY3
O15144	Q14524
Q9UQE7	P07919
P03897	P55854
P61956	Q8NFH3
Q8TCC3	P61421
Q15024	O75380
O75438	Q9Y3B2
Q9Y2A7	Q8TCJ2
P12956	Q96A35
P61165	E5BBQ0
Q12980	B0I1S0
Q99437	Q9BUL9
P04844	Q13155
P08123	P10643
P03905	Q9BVL2
Q06265	Q12769
O96008	Q9NWU5
Q12980	P42345
P62072	P78346
Q9UDW1	Q15024
Q96B36	P01031
Q96EE3	P21281
P49368	Q6P161
Q96EX3	P02452
Q96EE3	Q9NX20
Q9NWU5	Q969H6
Q9P015	O14957
Q15024	P07919
Q86W42	P07357
O96008	Q9H633
O43181	Q13838
Q13155	O75489
Q99547	P28331
P48643	Q13084
Q9NWV8	P09001
P78527	Q9Y2Q5
A8MTZ0	Q96EX3
P22695	Q9NS69
P10643	Q8WUW1
Q96J01	Q9BPX5
Q3SYG4	Q8NFH3
Q96EX3	Q9P0M9
P61160	Q9BVL2
Q96EX3	Q9Y2Q5
O95059	P56192
Q9BYC9	P57740
Q9Y5J7	P14868
Q8NFG4	Q14524
O95707	O43920
P78527	O95298
Q9H633	Q9NR50
Q9UHA4	Q9NP97
Q96B26	Q9NS69
P02748	O43504
P03886	P0DP23
O75489	P20042
A0A0C4DGY3	Q9Y2A7
P08574	O15143
Q12980	Q6KC79
Q9Y3B7	Q13426
P46060	P0DP23
P47985	Q8N5N7
Q13144	P55854
Q8TAE8	Q96RK4
O96000	P38606
P46977	Q9BW27
Q9NYK5	Q53H12
Q9NR50	Q0VGL1
Q8N983	P62072
P0DP25	Q6P1L8
Q13426	P09001
Q6I9Y2	P49792
O14949	P63167
Q9H633	P13010
Q96J01	Q12769
P03886	O75818
O15342	Q9NVS2
P02748	Q14197
O95139	P57740
Q15024	P49406
Q99832	Q9BVC4
Q9UI12	Q9BYC8
P50990	Q13769
Q9Y6M9	P04843
O43674	P57740
P17987	Q9P0M9
P61328	Q06265
Q99437	Q13838
Q9BYC9	Q6KC79
P59998	Q9NP92
Q9BYD1	P56192
P07814	P46060
Q9Y3B2	P49406
P61165	Q9NWU5
B0I1S0	P0C6T2
O95168	Q06265
Q9NPD3	Q6P1L8
Q8WTW4	Q9NX20
Q8WVS4	P0DP23
Q9BYD1	P20042
Q96DV4	Q96FV9
P03886	P78371
P46060	P48643
O96008	Q8NFJ9
Q16540	P20849
O95168	Q8TCX1
Q13405	Q92621
Q13426	P48643
Q14055	P51970
P04843	Q6KC79
Q9UDW1	P03905
Q9NRP0	O75818
P78345	Q12769
Q8WVS4	Q9BRJ2
Q9UDW1	P28331
P52948	P49368
P13671	O43674
Q96EX3	Q9BYC8
Q9HB90	O95178
Q9Y6G3	O14957
Q8NBW4	O75489
Q13155	Q9NX20
O75140	P63279
Q9Y3B7	Q9NS69
Q9BPX5	Q9NWV8
Q15024	O15511
Q9UI12	P19404
P61328	Q9NPD3
Q14683	Q9Y3B2
Q7Z3B4	O75489
Q7Z2W9	P56556
Q9BSF4	Q9NXR7
P62072	Q6IAA8
P03891	Q9Y2A7
Q5SRE5	P62072
Q16540	Q8WUW1
Q96J01	Q8N1F7
Q7Z7F7	P37198
Q9BSF4	Q9UHV9
O15144	Q13084
Q8NFH4	P15923
O95182	Q8N122
Q9BYC9	Q8NI27
A0A0C4DGV4	Q9UHV9
Q96EE3	P22695
Q13155	Q9UI09
B0I1S0	Q13144
P14868	P0DP23
Q8NBW4	O43678
P02452	Q9BVC4
P07814	Q5T653
P21283	Q9BYC9
O95707	P02452
O96008	P07360
Q6I9Y2	P05198
O43920	Q9NQT5
O15145	P62072
O60216	P07814
O95059	Q86TS9
P39656	Q8N5N7
Q14055	P28331
Q9UHV9	Q9UI10
Q8NFG4	P0C6T2
Q9H0U6	A0A0C4DGY3
Q9H2W6	P20849
Q8WVS4	P49368
P52948	Q9BRJ2
Q8NFH4	P10643
Q9UHV9	O75394
P61165	P49406
Q9Y3B7	Q9NWV8
P31930	P07360
Q9Y3B7	Q9Y4E5
B0I1S0	Q9BQC6
Q9NQT4	P05198
P49917	P49406
P10643	Q9NX20
Q9BVL2	O75380
Q14524	Q9Y2L1
Q9UI09	Q8NFJ9
P15923	Q99575
P02452	P07358
O60925	Q9HD33
Q9P0U1	P48643
P61160	Q8N5N7
Q8N4H5	Q13769
O43679	P37198
Q3SYG4	Q96FV9
Q9NQ50	Q8NFJ9
Q6P5S7	Q9NWU5
Q99547	Q9NZE8
P03891	P20042
Q9Y5K8	Q9Y2A7
P03901	P17987
Q96EE3	O43677
P08123	Q9Y4E5
Q9Y6G3	P50991
Q8NBW4	P0C6T2
Q7Z3B4	P42285
P52948	P61421
O95169	P46060
Q13868	Q9NP92
Q16864	P13010
Q9BPX5	O95169
Q9BQ48	P50991
Q96EL3	Q13144
Q96DV4	O15511
Q8N5N7	Q6IAA8
P78345	Q8N5N7
P08574	Q96EE3
O60925	P13671
Q9BYD1	P61758
Q9BYD1	P42345
Q9P0M9	P20849
Q9H633	Q0VGL1
P39656	Q96RK4
P05198	Q8TCX1
P10643	P03923
Q9NRP0	O75140
O15511	Q13084
Q9BQ48	P36543
O14957	Q9BVC4
P46977	Q6IAA8
Q9NRX2	O75818
P55735	Q9UHV9
P21283	Q9Y2Q5
P56192	P55854
O75489	Q14524
P47985	Q8WVM7
Q92558	Q8WTW4
O60216	Q9HD33
Q9UQE7	P56556
Q9NQP4	P34897
Q9NQ50	P07360
Q9P0U1	Q92621
Q9P015	Q9NQP4
P03891	P50990
O95707	O00217
P56556	Q99575
Q9Y5K8	Q7L576
P61165	Q86W42
Q9Y6M9	Q16718
Q9UDW1	P49917
Q9Y2L1	Q9BVL2
O60925	Q14197
P00156	P21281
Q9H633	Q7Z7H8
Q9H9Q4	P48643
O43920	P27449
Q9BRJ2	P27449
P56181	Q9NQP4
P03901	O60216
O43677	Q9NPD3
Q96DV4	Q9H9J2
Q9NRX2	Q969H6
Q9H0U3	O43677
P51970	P49368
O14949	P0C6T2
O75251	P14868
Q9P0J0	Q9NPD3
Q7Z3B4	O43678
Q7L576	P51970
Q8WUM0	O43678
Q9BYD2	P13010
O15342	Q86Y39
P42345	Q99575
Q9Y3B2	E5BBQ0
P21283	P14927
O75348	P03897
P13010	P49368
Q53H12	P00156
P63279	Q12769
Q8WTW4	Q0VGL1
Q8NFH4	P03886
O75348	Q9H2W6
Q8NI27	Q8WVM7
A0A0C4DGY3	P20042
Q96B26	Q13769
P21283	Q9NXR7
Q13144	Q7L576
Q13769	P55854
Q9NRX2	P61158
Q9NRX2	O75348
P04844	P61956
Q9NQ50	P07358
Q53H12	O43181
P02748	O95298
O95059	Q9HD33
O95168	O75306
Q96EE3	O95298
O96008	P63279
Q9Y5K8	Q14165
Q6IAA8	Q06265
P02452	P0DP24
Q13838	P63167
P61160	Q7Z7H8
O15144	Q9Y4E5
P15923	P0DP23
Q7L576	P17542
O60216	Q9NR50
Q9NWU5	Q6I9Y2
O95707	Q8N122
Q9P0M9	P38606
Q93050	P07919
Q9NXR7	Q12769
P49917	P62072
Q9P0M9	Q9Y3B2
P42345	P03891
P07814	P04843
Q9NR50	P49792
P08123	Q12980
P61803	P0C6T2
Q8NFH3	P38606
A8MTZ0	P0DP24
Q13426	O95139
Q9H0U6	Q9Y2Q5
P13671	O75817
Q96EX3	P0DP24
Q13868	P25791
P61421	O96000
Q9UQE7	O75394
Q9BVL2	Q9BYC8
O95298	O95167
P22695	P07357
Q9Y5J6	P20849
P61158	P07357
Q9P015	Q8WUM0
O75140	Q9BVL2
Q8NFJ9	P07360
Q14050	Q9Y5J6
O75787	O75251
Q9NYK5	P57740
Q8IXM3	Q969H6
Q9NYB9	P49792
Q6KC79	O15212
P61160	O43920
Q9H0U6	P0DP24
Q9Y5K8	Q9NP97
P04843	P03905
P0DP24	P0DP23
Q99575	Q9BVC4
P49770	Q01780
Q15904	Q9P278
Q6IAA8	Q5T653
P61421	Q9Y2Q5
Q9UHA4	Q13405
Q3SYG4	P49368
Q6I9Y2	Q8TCX1
P01031	Q9NZE8
Q9NQ50	P0DP25
L0R8F8	Q9Y2L1
O75394	Q15024
P21281	P25791
Q8IXM3	Q9NPD3
P49917	E5BBQ0
O15145	P37198
Q8WVM7	Q9NP92
Q9H0U6	O75817
P37198	Q5T653
P03886	Q86W42
P56181	P46736
Q9P0M9	Q8WUW1
P52948	Q6IAA8
Q9UHV9	Q8NI27
P49917	Q9BRJ2
Q5RKV6	Q96RK4
Q6KC79	O95178
Q9BYD3	Q9Y3B2
Q9UQE7	P03905
Q9P015	P56192
Q3SYG4	Q6I9Y2
P56181	Q8N4H5
Q8N4H5	Q9BW27
Q9UHA4	O43920
P46977	P40227
O43679	Q9NX14
Q9UQE7	Q8NBW4
Q14524	P50990
Q53H12	Q9NP97
Q8NBW4	Q8NFH3
P46736	Q9UHV9
O15145	Q9NRP0
Q15018	Q9HD33
Q8N4H5	P34897
P20042	O95298
P01031	P34897
Q96A35	P48643
Q7Z2W9	P07919
L0R8F8	P17542
P41091	P13671
Q9NRP0	E5BBQ0
O43679	Q969H6
Q8NFG4	P20849
P40227	P20042
P42345	P55854
P78345	P47985
O95298	Q9Y2L1
O60925	P19404
Q13144	P03923
P61328	Q8WVM7
P08123	Q96J01
O75306	Q12769
Q13868	Q96FV9
Q9H0U3	Q16718
P17987	P27449
P21283	P03897
P40227	Q92621
Q96FV9	P05198
P49917	O14561
Q96J01	Q9Y6G3
Q9UI12	Q9UI09
Q8NFG4	Q9NVS2
P08574	Q8N5N7
Q8WTW4	P19404
B0I1S0	O75348
P46060	Q9NVS2
O95168	Q9Y5J7
Q96EL3	P21281
P50991	Q9UHV9
P49770	P12956
Q7Z2W9	O95139
P34897	P57740
P49917	P47985
Q9NPD3	Q12769
P20849	P07358
Q9BSF4	O43678
Q14683	P42285
O43920	O95182
P61160	Q12769
Q9NQ50	Q01780
Q8IXM3	P46060
Q9Y3B7	P49792
Q14165	P13671
Q9BQ48	Q8N122
P49770	Q9NWU5
Q9Y6M9	P36543
Q8TCC3	P78371
Q5SRE5	P0DP24
O75438	O95182
Q9NYB9	P49406
P34897	O95167
O96008	P0DP25
Q13155	P49821
Q99437	Q86TS9
Q9H0U6	P27449
Q9HB90	Q96DV4
Q99832	O14949
Q15904	Q9BPX5
Q7Z3B4	P31930
P59998	P25791
Q9HB90	Q99575
P55735	P78371
Q99437	P22695
P14927	Q9UHV9
P0DP24	P61158
Q99832	Q9BYD2
Q9NZE8	P34897
Q9Y6M9	P50991
Q9NQP4	Q96B36
Q9NYK5	O43324
Q96DV4	Q6I9Y2
O43677	P57740
Q16718	Q9H9Q4
Q9NRP0	P28331
O15342	Q8N4H5
Q9Y5J7	Q15024
P20849	Q9BVC4
Q9Y3B7	Q96B36
Q8NFH4	Q9H9J2
O15143	Q5RKV6
P15923	P04843
O15239	O96000
Q9NQT5	O75818
P63167	Q9NR50
O60216	Q13838
O75394	P20849
P10643	Q96DV4
Q92558	Q9BQC6
P78345	Q9BYC9
P46736	Q5RKV6
P62072	Q9NP92
P03915	P63279
O15342	Q9NPD3
P04843	Q15024
Q13868	Q3SYG4
Q8WUW1	P34897
O95059	P07358
P37198	Q8TCJ2
O95299	P07360
P09001	Q96B49
Q7Z7F7	Q8NI27
Q9UDW1	Q9NRP0
P61956	Q96DV4
Q9P015	Q9NX20
Q9UDW1	P25791
Q7L576	P0DP23
P61165	Q9NYB9
P55735	Q15024
Q9NRX2	P40227
P12956	P36543
P31930	P78346
P55735	Q14232
P56181	Q01780
Q13868	Q9BW27
P02452	Q14165
Q9NWV8	P63167
P15923	O43677
P08574	Q8WUW1
Q9H9J2	Q86U70
Q9BPX5	Q14165
P47985	Q5T653
P21283	O14949
Q9Y5J7	O14957
P78527	Q6P161
O60925	P37198
Q9Y584	Q6P161
Q9Y5J7	Q9HD33
Q9UQE7	Q9NX20
P49917	Q9H9J2
P22695	P07360
O75306	P49792
B0I1S0	P36543
P22695	Q9BZE1
P17987	Q9NX20
P04843	P37198
Q7Z2W9	P39656
P46977	Q9Y5K8
O15239	P25791
Q96DV4	Q8TCX1
B0I1S0	P03923
Q9NZE8	Q12769
P03897	Q8WUW1
P22695	Q7L523
O96008	Q6I9Y2
Q9P0J0	Q8WVM7
L0R8F8	Q14232
P42285	P61158
P04843	P78371
Q5SRE5	Q9BRJ2
Q5SRE5	O00217
P17542	P13010
Q96B26	Q7Z7H8
Q96J01	Q9H0U6
Q9P015	P38606
Q9NVS2	O75306
O75787	Q0VGL1
Q8NFJ9	Q8WVM7
Q14197	Q9H9Q4
Q9Y5K8	Q9NXR7
P55735	P13671
P02452	Q9UI10
Q13155	Q8TCX1
P46736	P03923
Q14165	P25791
P17568	Q9Y584
P01031	P37198
P17568	P13671
Q99437	P40227
P20849	Q13084
P0DP25	P19404
Q13426	P17542
Q9H9J2	P63167
Q8TCC3	P07919
Q7Z7F7	Q6KC79
O15342	Q9NWU5
P78345	Q9Y2Q5
A8MTZ0	Q9UI10
O95059	P47985
P04844	Q9BQC6
P20849	P56556
Q9P278	O75818
P04844	Q9NQP4
O43324	Q9NS69
Q96EH3	P27449
P01031	P31930
Q53H12	Q9Y4E5
Q9P278	Q9Y4E5
Q9NQ50	P41091
Q9NRP0	P49406
P49917	Q9BZE1
O14949	Q6P1L8
Q9H0U3	Q16864
Q9UDW1	Q99832
P0DP24	P78346
P09001	P50991
P0DP25	O95167
P07814	Q9UI09
Q9BUL9	Q9UHV9
Q14524	P07360
Q14524	Q9BZE1
Q7Z3B4	O95182
O60216	P17542
Q15018	P61421
Q8NI27	Q8TCX1
P31930	P57740
Q8TCC3	Q9NXR7
P04844	O95169
Q7Z3B4	Q96B36
O43679	Q16718
O15144	Q8N122
Q5SRE5	Q99547
O15342	P46977
Q8N983	P42285
P04843	Q8N1F7
O43504	Q6P161
Q9P0U1	Q8N1F7
P20042	Q8N1F7
P00156	P38606
Q0VGL1	P14868
P21283	Q8NFG4
O14561	Q86U70
P62072	P78527
Q9NYB9	E5BBQ0
O43181	Q8N122
O95169	Q96B36
Q9HB90	P42345
Q96EL3	Q9Y5J7
Q9UQE7	Q9Y5J7
P17542	Q7Z7H8
O75251	P48643
Q96EH3	P07360
P08574	P51970
Q96FV9	Q5RKV6
Q9BYC9	P50991
P50991	P59998
P62072	O75380
O95707	Q9NS69
Q9P278	Q99575
Q9NR50	Q14055
P08123	P31930
Q92558	Q14232
O75348	Q8WUW1
Q13426	O75140
Q9Y584	Q96RK4
Q9UHA4	Q7Z3B4
O15239	Q9H633
Q9UI12	Q9BYD3
Q15024	P78346
Q9BYD2	Q12769
Q9UHA4	P61803
Q15024	P13010
P03891	O75818
Q9UI09	O75694
P36543	P59998
Q8NBW4	O43181
P50991	Q14232
Q7Z3B4	Q8TCX1
P50991	P04843
L0R8F8	Q9BW27
P50990	Q8N1F7
P00156	P13671
Q12980	O75694
Q6I9Y2	Q9BZE1
O43678	P57740
Q9Y5J6	O15212
O75306	P55854
Q9UQE7	P08574
P03891	P07357
A0A0C4DGV4	P78371
Q14055	Q15024
P03915	O14957
P78371	P49406
Q01780	Q8N1F7
O60216	Q13405
Q8TCJ2	Q9BVL2
Q96B36	P63279
P0DP23	O75694
O75489	Q9NXR7
P62072	P50990
Q8TCC3	P10643
Q9BUL9	Q9UI09
P0DP25	O43324
Q6IAA8	Q86Y39
Q92558	Q969H6
P61803	Q14683
P07360	Q969H6
Q14050	Q9P0U1
P03915	Q99547
Q14165	Q96RK4
O75489	P57740
P78345	Q9UHV9
P46060	P28331
O75394	Q96RK4
A0A0C4DGV4	P21281
Q9Y6M9	Q96RK4
P52948	P0DP23
P49770	Q9NVS2
Q16540	O15212
P46060	Q15024
P02748	O43677
O15239	P62072
P08574	Q3SYG4
P49821	Q8N1F7
P02748	Q53H12
Q14524	Q8N5N7
P49917	Q96B36
Q8WVS4	Q9NPD3
P46977	P37198
Q9HB90	P03915
P39656	Q7Z7F7
Q9Y3B2	Q9BW27
P61328	P21283
Q9UI12	P02748
Q15904	P22695
Q9HB90	P07358
O43679	Q86W42
Q14165	Q6P161
P61803	Q14055
Q99437	Q9BSF4
P59998	Q9H9Q4
P42345	P37198
P61421	P28331
Q5SRE5	Q14055
Q9BYC9	P55854
A8MTZ0	P34897
Q9Y3B7	Q53H12
P49770	P09001
P02748	Q99547
O95168	Q8WUM0
Q53H12	P07919
Q8IXM3	P0C6T2
Q7Z3B4	P03897
Q96B36	P13671
Q9Y5J6	Q9BQC6
P15923	Q9NWV8
P78527	Q16864
Q9Y6M9	Q6P5S7
O95169	Q14683
Q15018	Q8N5N7
P08574	P40227
P42345	P31930
P40227	Q99575
Q9NVS2	Q9BW27
O14561	Q9P0U1
P13671	Q9BVC4
Q9Y5K8	O95178
Q8WTW4	Q13084
O75348	Q13155
P39656	Q13838
Q92558	Q13084
P37198	O95178
P17568	Q12769
O75817	Q9NQT5
O95139	P42345
P21283	P56556
Q8N5N7	Q9BVL2
Q8IXM3	O75394
Q5SRE5	Q15024
P14927	P63167
Q53H12	Q6KC79
Q9NVS2	Q9Y2Q5
O43677	Q9NP97
O95299	O43679
Q8NFG4	O43676
Q9NWU5	Q9NRP0
O60216	P56181
O60925	Q14683
Q93050	P20849
O14561	P07360
P49917	Q93050
Q96J01	Q9Y5J7
Q15018	P07360
O95182	O75694
P56181	P20042
Q8N1F7	O43674
Q9UDW1	P48643
P17987	Q6KC79
P61328	Q86U70
O95168	Q96EX3
O60216	P55854
Q8TCC3	B0I1S0
P61758	P05198
Q13426	P34897
O95707	O14561
Q9BYD1	P49821
Q15024	P49368
Q9Y6G3	P61421
Q16795	Q13868
P46977	Q9P0J0
Q13155	P07357
Q9BUL9	Q96GC5
P31930	Q9NX20
O43920	P17542
P00156	Q01780
Q9H0U3	O15212
Q9NQP4	P62072
Q96B26	P41091
Q96GC5	Q9NQT4
P46060	O75817
P02748	Q96RK4
P48643	O15511
P78346	P49406
Q9P015	Q96FV9
Q13155	O75818
P46977	Q13144
P40227	Q06265
P25791	P14868
Q8WVS4	P08123
O15144	A0A0C4DGY3
O95059	Q12769
Q9UHA4	P15923
Q9H633	P78371
P03915	P0C6T2
Q8NFG4	P07357
Q9BRJ2	Q9NR50
Q9NX20	Q9NS69
P08574	O43677
P15923	Q8WUW1
Q92621	P07919
Q9UQE7	Q9Y5J6
P52948	Q14232
Q9HB90	Q8NI27
O43676	Q8NFH3
P0C6T2	Q93050
P61158	P25791
Q8TAE8	P61160
P13010	P07919
Q9Y3B2	Q7Z7H8
A8MTZ0	Q14055
Q8N122	P59998
P02452	P47985
Q8NFH4	P03891
Q9Y584	P20849
Q96B26	O43678
Q9BYD1	P50990
Q99547	Q9NR50
Q9HB90	Q01780
O43504	P57740
Q14524	Q16718
P49821	Q99575
Q9UI09	P0DP23
O00217	Q15024
Q8NFJ9	P36543
Q53H12	P25791
Q8NI27	P34897
P08574	Q8NFJ9
Q8TAE8	P78371
O75489	Q6I9Y2
Q9Y6M9	Q99547
A0A0C4DGV4	P38606
Q8TCC3	P17987
Q9NRX2	P21281
Q96EE3	P41091
Q13144	P07357
O15143	O96000
Q8NI27	P49792
P48643	P49406
P61328	O95178
P0DP25	Q96EX3
Q9P015	Q8WVM7
Q7L523	P63279
P61328	P41091
Q9P0M9	Q8TCX1
P61160	Q9H633
P34897	Q9NS69
Q9P015	Q8N4H5
P03901	P04843
A8MTZ0	Q8TCX1
P39656	O75394
Q9P0U1	O95298
O75348	O43324
Q8WVS4	Q0VGL1
O14949	P25791
Q9NWV8	P61758
O60925	O43504
O60925	P03897
Q9NWV8	P14868
Q12980	Q9NVS2
P49770	O75817
P22695	P20849
Q16540	Q6IAA8
Q9UI10	P49406
B0I1S0	Q14050
Q96J01	Q96GC5
P04844	O75489
O95182	P55854
P61158	P49368
P41091	Q8WVM7
P05198	E5BBQ0
Q96J01	P13671
P61956	Q8NBW4
P46736	Q9HD33
P47985	O75394
P51970	Q9BVC4
P46736	P57740
Q9NQ50	O75348
P61803	Q86W42
Q14165	Q86TS9
Q9BYD1	P57740
O95299	Q13426
Q8IXM3	P78527
Q9NVS2	Q0VGL1
O75438	Q8NFJ9
Q8N4H5	Q9P278
Q8NFH4	O14561
Q9BYD3	P01031
Q9NWV8	Q9Y4E5
P42345	P34897
P50990	P14868
O95168	P00156
P55735	Q16864
Q96DV4	P34897
Q8WTW4	Q5RKV6
P78527	Q9BYD2
Q8NFJ9	O43324
Q9Y4E5	Q13084
Q99832	P02452
Q12980	Q6IAA8
P46977	P0DP24
Q13405	P49368
P78345	P40227
O15239	P61421
Q9HB90	Q96EH3
Q7Z3B4	E5BBQ0
O43676	P51970
P07814	Q7L576
P01031	Q6KC79
Q9BQ48	P05198
P63279	Q4U2R6
A8MTZ0	Q6I9Y2
O15144	Q6KC79
Q53H12	P57740
Q8N5N7	Q9BVC4
Q96B36	Q15024
Q9P278	O95178
L0R8F8	Q9NXR7
Q8NBW4	O75306
Q96EH3	P07814
Q96EE3	Q9H9J2
O15143	P28331
P02452	Q8N1F7
P61956	O95167
Q13144	Q9Y584
P42345	O43677
O75787	Q9NWV8
P46060	P42285
P13671	Q7Z7H8
O15143	Q9H633
Q9BZE1	O14957
Q6I9Y2	O43674
Q13155	P03886
P61421	O75306
O95299	O75787
Q8NFG4	Q14050
Q9P015	O43679
O43676	Q7L523
O15342	O95139
Q9P0J0	Q99547
Q9UDW1	Q9UI10
P46977	Q6P1L8
Q9H0U3	Q96DV4
Q96J01	Q8NFG4
P61165	P41091
Q9UDW1	Q96EX3
L0R8F8	Q9NRP0
O95299	Q13144
Q13426	P31930
Q9UDW1	P37198
O96000	P07357
Q13426	Q969H6
Q9Y5K8	Q9NR50
P14927	P52948
Q53H12	P13671
P61956	O95182
Q9NWU5	A0A0C4DGV4
O15239	Q8N4H5
Q9BQC6	Q9NQT5
Q14050	P38606
O60216	Q96B36
Q96J01	Q86W42
Q15904	O14561
E5BBQ0	P78346
Q9BUL9	Q8NI27
P09001	Q8NFH3
Q8N983	Q7L523
P56192	O14957
Q6P5S7	Q9UI10
Q99471	O14957
Q8NFJ9	P03886
P12956	P38606
A8MTZ0	Q9BYD1
Q9BYC9	P20849
P36543	Q6P161
P08123	P49792
P46060	Q6I9Y2
P08123	O95059
P42285	Q9NP92
P04844	P0DP23
O96008	Q9P278
Q15018	O43324
O75140	O14957
Q96A35	Q9BVL2
A8MTZ0	O43324
Q9P015	P52948
Q15018	Q9NVS2
Q6P5S7	O43678
Q9H0U6	P00156
P02748	Q8N122
Q8NBW4	Q93050
B0I1S0	A0A0C4DGV4
Q14165	Q15024
Q3SYG4	O43676
P22695	Q9P0U1
O95707	Q8NFJ9
P55735	Q96B49
P02452	O14561
L0R8F8	Q92621
P03897	P63167
P40227	P03905
Q6I9Y2	P49406
P14868	Q9NQT5
P03915	Q9BVL2
Q16540	Q01780
Q9UHA4	P61956
P03891	P19404
O75251	O15212
Q96J01	Q9BVC4
P48643	E5BBQ0
O15145	Q8N122
Q9BW27	P38606
Q9P278	O75306
O75787	Q8IXM3
O60925	Q53H12
Q96A35	P07360
Q14197	P21281
O60925	P00156
Q9BYD3	Q9BYD1
O43679	O00217
Q9P278	P78527
Q13769	O14957
Q14683	Q9NX14
P28331	Q9Y2Q5
O60925	O43181
P56181	Q7L576
O95139	O15143
Q13868	A8MTZ0
P0DP25	Q6KC79
Q13868	P03886
Q96J01	P49406
Q9Y5K8	Q8NFH3
O95182	Q8WUW1
P21281	P07357
Q9BZE1	Q6IAA8
Q01780	Q9NP97
Q9NQP4	Q9NR50
Q96EH3	P78371
O43678	Q6KC79
P61160	P61956
Q9NWV8	Q8WVM7
P05198	P49406
Q9UHA4	P42285
Q9H2W6	Q9BVL2
Q8NFH4	Q9BYC9
P17568	Q9NQT5
P61758	Q9Y2Q5
P14927	Q14683
O95059	P0DP25
Q13426	Q6P1L8
P55735	Q9NQT5
Q9NPD3	P55854
Q9HB90	Q8NFJ9
Q14524	Q9P0U1
P14868	Q9Y2Q5
O75140	Q9BVC4
Q01780	P36543
P47985	P19404
O95169	Q92558
Q8WUW1	Q5T653
Q9BPX5	Q969H6
O15239	P37198
Q9NWV8	P07919
Q8WUM0	P28331
Q9H633	O43504
Q8WTW4	Q9NPD3
Q96DV4	P31930
Q9NYB9	P36543
O95059	Q9P0U1
P59998	Q12769
O14949	O75380
Q9BYD2	P61758
Q15018	O15143
Q8N1F7	Q9BZE1
P78345	P48643
O60216	P22695
Q9UI09	O43678
Q96EH3	Q8TCX1
P78345	Q4U2R6
Q5RKV6	O43674
P17987	Q9Y5J6
P04844	P61158
Q15018	Q9BZE1
O43920	P59998
Q9P0J0	P07814
O95168	Q92621
Q14683	Q9Y5J6
P46736	Q0VGL1
P00156	Q6IAA8
A0A0C4DGV4	P36543
P39656	Q9BZE1
Q53H12	Q6IAA8
Q5SRE5	Q9NPD3
P0DP24	Q9NQT5
Q9P015	O15342
Q16540	Q8WUM0
P0DP24	O96000
O95139	O43679
Q9NRP0	P13010
P49770	P61421
P02452	Q12769
P10643	P78346
O95299	P49792
P61160	Q6I9Y2
P42345	Q6KC79
Q14165	P41091
O95299	P34897
Q9UDW1	Q9BVL2
P78345	P62072
Q9Y4E5	Q9NS69
P49917	Q9Y2L1
O60925	O95298
P61328	O43674
Q96J01	P56556
O95707	Q9Y2L1
Q8WUM0	O15212
P17568	O75306
Q8IXM3	Q9NQP4
Q7Z3B4	O15212
P07814	Q96B26
Q8WVS4	Q8N983
P04843	P41091
P03901	Q9NQT4
Q16795	P01031
Q9UHA4	Q9NQT4
P00156	O43674
Q8NFG4	Q96FV9
P61956	P27449
P01031	O43677
O43920	Q9H9Q4
P61160	O95178
Q9BYD1	Q9NWV8
Q99547	O15144
B0I1S0	P07357
P03891	Q9Y584
O14561	P20849
P46736	Q92558
Q9Y5J7	Q9Y2Q5
L0R8F8	Q9Y4E5
O60216	Q9NX20
Q969H6	Q13769
Q9P0J0	P78346
Q16795	O75140
O95167	Q8TCX1
Q16540	O75694
O75348	O75251
O60216	P40227
Q9H9J2	Q9H633
Q96GC5	P13671
Q9NP92	Q9NQT5
P59998	Q9BW27
Q8IXM3	P31930
Q7Z3B4	Q06265
P56181	P50991
P00156	Q9NVS2
P04843	Q9Y2Q5
P49770	Q9NWV8
Q8N5N7	Q9NS69
P20042	Q9Y2Q5
Q9P278	P04843
P07358	Q9NP97
P52948	O15144
P04844	O75817
O95059	P37198
Q96B36	P49792
P78345	O43324
Q5SRE5	Q16864
Q92558	Q9BW27
P62072	Q7L523
Q9UI12	P50991
Q6I9Y2	Q96RK4
O95182	Q6I9Y2
Q9UHV9	P61758
Q96EL3	P07357
P31930	Q7L576
Q9Y2A7	Q9Y584
Q9UHA4	P50990
P36543	P07358
P61160	P17987
P08574	P41091
Q9H2W6	P13010
Q12980	O95178
P01031	Q8TCX1
Q6I9Y2	Q9NZE8
P13671	O15511
Q5RKV6	Q86TS9
Q13838	Q8TCJ2
P61165	P78371
Q96EX3	O75140
Q9NRX2	P13010
Q9NQT5	O14957
Q7L576	P37198
O60925	P61803
Q9Y5K8	O96000
P37198	O43674
O43674	Q9NP97
O75438	P50991
O95707	Q96A35
Q9NQP4	P00156
Q86W42	P03923
P03915	P48643
Q6I9Y2	O95167
Q9NVS2	Q9BZE1
P42345	E5BBQ0
Q9Y3B2	Q99575
P00156	Q9NZE8
Q15904	Q9P0J0
P28331	P78346
Q01780	Q96B49
Q9BSF4	P41091
P12956	Q5RKV6
P61956	Q9NQT5
P49792	Q5RKV6
O95707	Q12769
P50990	Q9Y2Q5
O43920	P50991
Q9Y5K8	Q96FV9
O95059	Q8N1F7
Q8TCC3	Q9Y2L1
Q16795	P03886
O15144	Q86Y39
P55735	P61160
Q9NR50	O95167
O15143	P04843
P10643	Q13084
P61158	O75306
Q9BPX5	P38606
P0DP24	Q9NR50
Q7Z3B4	P07358
P07814	Q13144
O15143	Q9Y2L1
O43181	Q99575
O60925	Q16540
O43676	O15145
Q9NXR7	Q6IAA8
O95169	P13010
Q9Y584	P37198
P78345	Q6I9Y2
Q9Y6M9	P17568
Q8WUM0	O75380
Q9UHA4	P57740
Q9P278	P03905
Q3SYG4	P07358
P61956	Q13084
Q12980	O96000
O75348	Q99575
O75817	Q9NPD3
Q96RK4	Q8TCX1
P39656	P05198
Q9UQE7	Q99471
O75251	Q14055
P0DP24	P38606
Q15018	Q9H9Q4
Q9NRX2	Q96A35
Q14232	Q86Y39
Q16795	Q86Y39
P03901	P55735
Q8TCC3	Q9Y2Q5
P42285	Q9BVL2
O60925	P59998
P61160	P0DP24
Q9NYB9	Q9NZE8
Q9NYK5	Q93050
P42345	P63167
Q9BYC9	P47985
Q9NZE8	O43324
P03901	O14949
Q96B36	Q9Y2A7
Q16540	P01031
P08574	Q86U70
P17568	O75140
P0DP23	Q8NFH3
Q14050	Q13084
P03897	P36543
Q9HB90	Q14197
Q9Y2A7	P78371
Q9UDW1	P20849
P59998	Q7Z7H8
P03891	Q8NI27
O43678	P07358
Q8NFH4	Q9P0J0
P04843	O75380
Q96B36	Q9Y3B2
Q9Y5J6	P42285
P0DP25	P01031
Q15904	Q92558
Q9NWV8	Q9H9Q4
Q96J01	Q96B26
P14927	Q86Y39
Q7L576	Q0VGL1
Q8N4H5	P17542
Q9UI12	P49792
P46060	Q8NFH3
O95182	O43504
P08123	P14927
Q9P278	P20042
P61165	Q14683
Q96EE3	O43676
O75489	P37198
Q8WVS4	P61421
P02748	P03891
P07358	P13010
Q12980	P07919
Q6IAA8	Q9BVC4
P04844	L0R8F8
Q9BZE1	O75694
P04844	Q9BYC8
Q8WVS4	P49821
P14927	Q9P0M9
Q14683	O75817
Q9NPD3	P28331
P0DP25	P57740
Q8N983	Q9P0U1
O75817	Q14232
Q9Y5K8	O15511
O43679	P13010
Q9UQE7	O43677
Q9P278	P38606
P04843	P50990
Q9HB90	Q9H9J2
Q9BYD3	A0A0C4DGY3
P08123	Q9Y6G3
Q9BYD3	Q14232
Q9NWU5	Q9Y3B2
O43920	P78371
Q9Y5J7	P31930
P55735	Q9Y5J6
O96008	P49792
Q8TAE8	Q6P5S7
Q9BQC6	O75818
P46736	P14868
P49917	Q9NP92
Q9NRX2	P55854
Q9Y584	P49368
P10643	P42345
P46977	Q13868
P61956	Q16540
O95299	P56192
Q9NWU5	P61758
P61421	Q8NFH3
O43504	P19404
O75787	P10643
Q9UDW1	O75817
O95059	Q9NWV8
Q15904	Q8NFH3
Q9HD33	P78346
Q13868	P31930
P0DP25	Q9NZE8
Q8WVS4	Q8N4H5
P09001	P17542
O95182	P57740
Q13868	Q9Y3B2
Q6P5S7	Q9BRJ2
P31930	P05198
O75817	P07919
Q13405	P0DP23
Q9P0J0	Q8N1F7
P17987	Q9NQT5
P78371	Q7Z7H8
Q8NFG4	Q9BRJ2
Q9NR50	P07357
Q9BQ48	P07357
P04844	Q9Y2A7
Q9NYK5	Q9Y2Q5
Q9NWU5	P0DP24
Q9UI09	Q9NP97
Q96J01	Q9BYD2
A0A0C4DGY3	Q8NI27
P08123	Q9BYC8
Q3SYG4	Q01780
P01031	O75306
P50990	P07358
P03915	P47985
P08574	P39656
Q8N122	Q9H9Q4
P17568	Q86Y39
P49770	P61158
P07814	Q99471
P22695	Q13405
Q9Y5J7	P28331
P15923	P47985
Q9UHA4	P07360
O15145	P78527
Q9NWV8	P50991
P55735	P49917
Q8IXM3	Q9Y3B2
P47985	Q9NXR7
P62072	Q9NPD3
P46736	Q12769
Q9BYD1	Q16718
P49770	Q9BYD3
Q96EL3	P0DP25
P08123	P52948
Q9P0M9	Q8NI27
Q7Z3B4	Q96FV9
B0I1S0	Q96RK4
Q13155	P27449
Q8NBW4	Q9BRJ2
Q93050	P20042
Q96DV4	Q14165
Q9NYK5	Q9NYB9
P78345	P0DP25
O60216	O43324
P03915	Q9Y2A7
Q9NQ50	Q9UDW1
Q96B36	P0DP24
Q96EH3	P49770
Q9HB90	P41091
O43181	Q93050
Q8NBW4	Q92621
P63167	Q9BQC6
Q7Z2W9	Q9Y2Q5
Q9UHA4	O15145
B0I1S0	P46736
Q9BUL9	Q14197
P03901	P13671
P08574	O15212
P21283	Q9Y584
O14949	P61421
Q8NFJ9	P27449
Q9H0U3	Q86TS9
O95707	O75251
Q8WVS4	Q9NX14
Q12980	P42285
Q9NWV8	A0A0C4DGY3
O43678	P37198
Q8N4H5	Q14232
P63167	Q06265
Q13405	P05198
P39656	O95298
Q9Y4E5	O15212
P61803	Q9NQT5
Q8NFJ9	Q96B49
O43679	P22695
P08574	P03891
Q9HB90	P01031
Q96DV4	Q9NP97
Q16864	Q8WVM7
P0C6T2	Q9BZE1
Q9NVS2	Q15024
P46977	Q6I9Y2
L0R8F8	P07358
Q7Z7F7	O43504
Q13405	Q13769
Q9NP92	Q12769
Q9UHV9	Q8WVM7
P02452	Q14524
Q14232	Q9NPD3
O43504	P27449
O15342	Q15024
O14957	Q6P1L8
Q8TCC3	O75787
P42345	O43676
Q6IAA8	Q13769
Q8IXM3	O75140
P47985	Q9UHV9
P46977	P49368
Q13868	Q9Y584
Q9Y2A7	Q12769
O95707	Q92558
Q9H0U6	P25791
P61165	Q9BYC9
Q13155	O15511
O43679	Q9P278
Q9P0J0	Q13144
Q9NX14	Q9H9Q4
Q99437	P62072
Q6I9Y2	O75306
Q8WTW4	P13671
Q9Y5J7	Q8NFJ9
P46060	O75394
Q13144	Q15024
P28331	Q96RK4
P63279	Q9NS69
P0C6T2	O75140
Q9BPX5	O75394
L0R8F8	P61758
P40227	Q13838
Q8TCC3	Q5RKV6
Q8N983	Q9Y2A7
Q8WUM0	O15145
Q8NFG4	P61758
P07360	P48643
O00217	Q0VGL1
Q9P0J0	Q9P0U1
Q16540	Q15024
P46060	O15212
Q7Z3B4	P27449
Q9NRX2	Q15018
P63167	Q99575
Q8TCC3	Q15018
Q8TCC3	Q14165
P15923	P49821
Q9NRX2	Q96RK4
Q9NX14	Q06265
O00217	P41091
O43920	P03905
Q96EE3	O75438
P39656	Q4U2R6
P78346	Q7Z7H8
P08123	Q9H0U3
Q9HB90	P62072
O75489	P0DP24
P61165	P25791
O95707	Q96B36
P02452	Q9BVL2
P34897	O75694
Q8IXM3	Q96B36
P56192	Q6IAA8
O15239	O60216
Q9NQP4	P13010
Q9P015	O75694
P07814	Q9Y584
Q9NQP4	P78346
O15143	Q9NXR7
P49917	P46736
P49792	O75694
Q01780	Q9P0U1
Q9UI09	P20042
Q8NBW4	P17987
P02748	Q96DV4
P03915	Q9Y5J6
O75787	O75489
Q9H0U3	P14868
Q9HB90	Q9Y5K8
Q9UI12	P56192
Q96B36	Q9BYC9
P61328	Q7Z3B4
Q96GC5	A0A0C4DGY3
Q7Z3B4	P13010
P49770	P46060
Q96DV4	P20849
P15923	Q01780
O75140	P48643
E5BBQ0	Q9BYC8
Q9UHV9	P48643
Q6P5S7	Q14055
Q13426	Q8N983
Q13084	P13010
O75348	O15212
Q8TCC3	Q9Y584
P78345	Q8WUM0
Q9UDW1	P63167
Q9Y3B7	Q92558
Q8NFH4	Q8N1F7
Q9Y4E5	Q9Y3B2
Q8NFG4	Q14055
Q93050	Q9NP97
P02748	Q8N5N7
Q8IXM3	P07357
Q9P015	P78527
O75348	Q9BVL2
Q9Y3B7	Q8NI27
Q9HB90	Q9BVC4
Q01780	Q8WUW1
Q96EX3	Q86Y39
Q9NRP0	P78346
P31930	Q5RKV6
O96000	Q96RK4
P07358	O95178
P14927	P46060
Q9UI09	P50990
P63167	O75818
P22695	Q8NFJ9
P55735	Q9BQ48
P50991	Q9NX14
P02748	P52948
O43676	P27449
Q9NVS2	P49368
P08123	Q96FV9
Q13868	Q96J01
Q9NWV8	Q6P161
O15342	Q9BVL2
Q9BYD3	P27449
O95707	Q9NYB9
P42285	P07919
Q9HD33	P59998
P09001	Q15024
L0R8F8	E5BBQ0
P21283	Q8IXM3
Q9Y3B7	P78345
Q6KC79	P57740
Q13838	Q9Y2L1
Q8N5N7	O95167
Q6KC79	O43674
O15342	P31930
Q9Y3B7	Q9BW27
Q9BQ48	Q5RKV6
Q8NFG4	E5BBQ0
P47985	P78346
B0I1S0	P63279
O43679	O75380
Q9Y3B2	Q9BVL2
Q9BRJ2	Q86W42
Q13405	Q0VGL1
Q96DV4	Q9NQT5
Q96B26	Q9NWV8
P37198	Q6IAA8
Q96B26	P0DP24
O95169	E5BBQ0
P27449	Q4U2R6
P04843	P61758
Q13868	O75380
P07358	P37198
P61956	P07358
Q16540	Q13155
Q9NQP4	Q13155
Q96FV9	Q0VGL1
P49917	O15144
P08574	Q9BRJ2
Q8NFH4	Q96DV4
P59998	Q9BZE1
Q9BQ48	P00156
Q7L523	Q16864
P47985	P42285
Q06265	Q6P1L8
P49917	O75489
P03901	Q9P0J0
Q8N5N7	Q96B49
O95059	P19404
Q9UQE7	P50991
P08123	Q9Y2L1
P46736	Q8N122
Q99547	P05198
A0A0C4DGY3	O75140
Q7Z7F7	P0DP23
P10643	Q06265
P00156	Q0VGL1
Q14050	Q9Y584
Q9NQ50	Q9UQE7
P61803	Q13155
Q9NR50	Q9NS69
A8MTZ0	Q9NWU5
P61803	Q96B49
Q9BUL9	Q53H12
Q9P015	P50991
O75489	P07919
P02452	O95298
Q9NRX2	Q8NFJ9
O14561	P63279
Q96B26	Q9H9J2
Q9HB90	Q5T653
B0I1S0	Q9NWU5
Q9UI12	Q13405
O15145	Q86Y39
P61158	O75380
Q9NX14	O75818
Q96EH3	Q8NFH3
O43920	Q9Y5J7
Q9BSF4	Q12769
Q6P5S7	P50990
P42345	Q9H0U6
O60925	O95178
Q12980	A0A0C4DGY3
Q9HB90	O75438
Q9NWV8	P42285
Q9Y2A7	P05198
Q9H0U6	Q969H6
Q53H12	O95167
P0DP24	P28331
P28331	Q06265
Q9BYD1	P61956
P61328	O75787
O15342	P15923
Q0VGL1	Q9NX20
O75787	P04843
Q7Z2W9	P47985
Q9BPX5	Q14232
P42285	Q7L523
Q9BUL9	Q8NFJ9
P49770	Q14050
P42345	Q96FV9
P04844	Q9NXR7
Q8TCC3	P49770
Q8TCJ2	Q6P161
Q7Z3B4	Q9BQC6
O75394	P05198
P03897	P61758
P09001	Q8N1F7
Q15018	Q14050
Q9NR50	P0DP23
Q99437	P63167
Q9NYK5	Q14683
Q9Y584	Q9BVL2
P13671	Q9BQC6
Q9NQ50	Q9NP97
O60216	P49368
Q9BZE1	Q9NX20
Q96B36	Q7L576
O96008	P14927
Q8NFJ9	O95298
P61758	E5BBQ0
O15342	Q6IAA8
P08123	P46736
P04844	P02748
O43676	P0DP23
Q7Z3B4	O14561
Q13868	A0A0C4DGV4
P46736	Q6P161
Q16540	Q6KC79
P61328	P08123
Q96J01	Q8WVM7
O43504	P55854
O43678	P36543
O14949	P55854
P07814	Q9NYB9
O43920	Q6KC79
Q96FV9	Q92621
P17568	Q0VGL1
P04844	Q9NQT5
Q15018	P0C6T2
Q9Y2A7	Q15024
Q9UHA4	P56192
Q96J01	Q9UHV9
Q96B49	Q7Z7H8
Q9P0M9	P04843
Q01780	P37198
P42345	Q8WTW4
Q96EX3	Q5RKV6
P40227	Q8N5N7
Q13155	O95298
O95168	Q13426
Q9UHV9	P05198
O95169	Q9UI09
Q13838	O43324
Q06265	O14957
Q9H633	P20849
Q13838	Q9Y3B2
P46060	O15143
P21283	Q16864
Q8WUM0	P61421
P78527	Q5RKV6
O75787	Q5SRE5
P08123	P50991
Q99471	Q0VGL1
P42285	P49792
Q9Y2L1	Q8TCJ2
P42345	Q5SRE5
Q8NFG4	P49406
Q9P015	P31930
P17987	P41091
Q7Z3B4	P61956
Q7Z2W9	Q99832
Q96EH3	P13010
Q53H12	Q6I9Y2
Q6KC79	Q9NPD3
P04844	Q5RKV6
Q9H2W6	Q5RKV6
P17568	Q92558
P41091	Q6I9Y2
P07814	O75438
P61328	P78527
Q9P0U1	O75306
O15239	Q8WTW4
Q96EL3	Q8NFG4
P03886	P31930
Q9H9J2	Q96B49
Q14055	P61758
Q16540	P02452
Q0VGL1	P51970
Q99437	Q9NX14
P03901	Q9NQP4
P07814	P05198
P17568	Q9H633
O14561	Q9BQC6
O15145	Q6I9Y2
P08123	O95169
Q6P5S7	P28331
Q9P015	Q8WUW1
P49770	Q8WVM7
Q16540	P59998
P25791	P28331
Q92558	O75140
Q7Z7F7	Q99575
Q9BYD2	P27449
P61158	Q9NP92
O95707	Q8IXM3
Q9NQT4	Q96A35
P78346	P38606
Q9H9J2	O75818
Q8N5N7	Q9NP97
A0A0C4DGY3	O75306
Q96EX3	Q9NRP0
P78346	Q86Y39
P56192	P52948
P0DP24	O75817
P46736	P07358
O75787	Q15024
O43679	P0DP23
O15145	O95178
Q9UHA4	Q8IXM3
Q7Z2W9	Q9UI12
Q96A35	Q6I9Y2
Q9BYD2	Q14165
Q15904	O95139
Q12980	O43679
P55854	O15212
Q9BPX5	O75817
Q96B26	Q9UI10
Q0VGL1	P49792
O43679	Q9UI09
P52948	O43324
Q13868	O43679
P20849	P48643
O14561	Q8NFJ9
O95299	P47985
O60216	Q9BYD3
Q14683	O95182
O43676	Q9H9Q4
Q7Z2W9	Q6IAA8
Q8NFH4	O43678
P02748	O95178
Q9BSF4	P51970
P63279	Q96RK4
Q9BSF4	P39656
P61803	Q8IXM3
Q13405	Q9Y584
Q6KC79	Q8WUW1
O43504	Q9NVS2
Q9HB90	Q9BRJ2
P78345	Q14524
Q9Y5J7	Q9NPD3
Q7Z2W9	P55854
Q9BQ48	Q16864
Q9NRX2	P27449
Q9Y5J6	P19404
P04844	Q6I9Y2
P21283	Q96EX3
P56181	P38606
Q9UI10	O95167
Q9UI10	Q6P161
Q9UQE7	Q06265
Q9BPX5	Q9Y5J6
O43679	O75694
O75394	Q9Y2L1
Q9Y5J6	Q92621
P61421	Q15024
P49821	P50990
Q8WVS4	Q14683
P0C6T2	O75817
Q8N4H5	Q9NP97
Q12980	A0A0C4DGV4
Q8TCC3	O95059
Q99471	O14949
Q96EL3	O14949
O96008	P57740
P0C6T2	P28331
P49368	P03923
Q6P5S7	O14957
P56192	Q9UI10
P39656	Q96EX3
Q16795	Q9H9Q4
Q96B26	P12956
Q96FV9	P25791
O60925	Q9NR50
P61758	P49406
Q99437	O95059
P42285	Q12769
Q3SYG4	Q13769
Q9BQ48	Q99547
Q9H0U3	O75489
Q9NYK5	P55854
P61803	P21281
Q8NFH4	Q92621
Q9UI12	Q9H0U3
O43504	Q6P1L8
Q8NI27	Q8WUW1
P04844	P61160
Q8NFH4	Q13868
Q15018	O14957
O75251	E5BBQ0
Q9Y584	P07357
B0I1S0	P03891
Q9UI10	O95178
P10643	Q96EE3
Q13426	Q96FV9
Q86W42	P78346
Q16795	Q9H633
O60216	Q86Y39
Q8NFH4	Q9BRJ2
P61158	Q9BZE1
Q92558	P21281
Q9BYD1	P55854
P52948	Q92621
Q96EL3	P22695
Q9UDW1	Q9NQT4
Q5SRE5	Q9UI09
O75438	O75140
Q13144	O75817
Q9UDW1	P34897
O43679	O75251
O95182	Q86W42
O15144	P17542
Q9Y4E5	Q7L576
Q9BYD3	Q9NWV8
P17542	Q9BYC8
A0A0C4DGV4	O15212
Q9H0U3	P13671
P02748	P61956
P61956	Q96EE3
P41091	P61421
P17987	Q14232
O14949	Q16718
Q8N1F7	Q8TCJ2
O95707	P05198
Q96B36	Q8NFG4
O75348	P13671
P52948	Q99471
Q969H6	P0DP23
P10643	Q9Y5J7
P56556	Q9Y2L1
Q15018	E5BBQ0
Q96J01	O95707
Q0VGL1	P56556
Q9P0J0	Q9P278
Q01780	P07358
O95707	Q9NRP0
P62072	Q16864
O60216	P03886
Q8NBW4	P31930
O95169	Q96RK4
Q14524	O95298
Q12980	O14561
Q9HD33	P34897
P12956	Q4U2R6
Q13769	P13010
P0DP24	Q9BYC8
Q9UDW1	P61758
Q86W42	P48643
P15923	Q16864
Q9NXR7	Q8WUW1
P13671	Q9Y2L1
Q6P5S7	O14561
Q7L576	Q9NXR7
Q96EL3	P00156
O60216	Q9H0U3
O95299	O15143
P12956	P07357
P21281	Q8WVM7
O14949	P17542
Q8NFH4	Q99547
Q9H0U3	A8MTZ0
O15143	Q9BRJ2
Q96EL3	O15212
P55735	O95178
Q15904	Q13868
P0DP25	Q8N1F7
Q8WUM0	Q9BYD2
Q9NXR7	Q8NFH3
P27449	Q6P1L8
Q16795	P50991
P02452	P28331
Q9BQ48	Q7L576
Q96EE3	P59998
Q7L576	P49368
[truncated: 39,622 more rows]
