# Supplementary material for: DirectContacts2: A network of direct physical protein interactions derived from high-throughput mass spectrometry experiments
Source: bioRxiv. 2025 Aug 12:2025.07.17.665435. Preprint. [Version 3] doi: 10.1101/2025.07.17.665435 (PMC12324205; doi:10.1101/2025.07.17.665435)
Supplement: Supplement 8 [file media-8.gz]

Archive with 1 entries (1 files):
- SupplementalTable8_allPredictions_20250716.csv
