# Supplementary material for: DirectContacts2: A network of direct physical protein interactions derived from high-throughput mass spectrometry experiments
Source: bioRxiv. 2025 Aug 12:2025.07.17.665435. Preprint. [Version 3] doi: 10.1101/2025.07.17.665435 (PMC12324205; doi:10.1101/2025.07.17.665435)
Supplement: Supplement 9 [file media-9.csv]

uniprot_id1	uniprot_id2	dc2_score	genename1	genename2
P78508	P10321	0.9995920062065125	KCNJ10	HLA-C
P10321	Q8N8W4	0.9993698596954346	HLA-C	PNPLA1
P43355	O15481	0.9993277788162231	MAGEA1	MAGEB4
O14958	Q96NA8	0.9993036389350892	CASQ2	TSNARE1
Q9UNA1	Q9Y426	0.999293863773346	ARHGAP26	C2CD2
P01889	P27169	0.9992883801460266	HLA-B	PON1
Q14188	Q14209	0.9992799162864684	TFDP2	E2F2
Q3SY56	Q8N9W5	0.9992780685424804	SP6	DNAAF3
Q86YD7	O60885	0.9992638230323792	FAM90A1	BRD4
O75071	Q96HH9	0.9992631673812866	EFCAB14	GRAMD2B
P01889	O14836	0.999259114265442	HLA-B	TNFRSF13B
Q8N6C8	O75019	0.9992575645446776	LILRA3	LILRA1
Q8N6C8	Q8NHL6	0.9992491602897644	LILRA3	LILRB1
Q96EW2	Q3SYB3	0.9992042183876038	HSPBAP1	FOXD4L6
Q96KS0	Q9BXJ5	0.9991866946220398	EGLN2	C1QTNF2
Q8N7E2	Q69YN4	0.99917334318161	CBLL2	VIRMA
P01889	Q16586	0.9991620182991028	HLA-B	SGCA
Q9BYU1	P55347	0.9991452693939208	PBX4	PKNOX1
728441	P19440	0.9991405010223388		GGT1
Q9NXC2	Q9BWT7	0.9991324543952942	GFOD1	CARD10
Q14183	Q14184	0.9991130828857422	DOC2A	DOC2B
Q8TC05	P43358	0.999087393283844	MDM1	MAGEA4
P80217	Q13287	0.9990824460983276	IFI35	NMI
Q9ULX9	Q16236	0.999082088470459	MAFF	NFE2L2
Q13426	Q5TF58	0.9990808963775636	XRCC4	IFFO2
Q8WWA0	Q8WWU7	0.9990549087524414	ITLN1	ITLN2
Q96LX8	Q99549	0.9990302324295044	ZNF597	MPHOSPH8
Q8N4J0	Q96B70	0.9990279674530028	CARNMT1	LENG9
P05451	P48304	0.9990121126174928	REG1A	REG1B
Q15485	O00602	0.9989999532699584	FCN2	FCN1
O75971	Q16533	0.9989988803863524	SNAPC5	SNAPC1
100507686	P01909	0.998976230621338		HLA-DQA1
Q9UPR5	P57103	0.9989747405052184	SLC8A2	SLC8A3
O75791	P40818	0.9989506006240844	GRAP2	USP8
Q9ULX9	Q9Y4A8	0.9989328384399414	MAFF	NFE2L3
Q13487	Q16533	0.998926043510437	SNAPC2	SNAPC1
Q3SY56	Q86VX9	0.9989221692085266	SP6	MON1A
Q15759	Q16644	0.9989180564880372	MAPK11	MAPKAPK3
Q13825	Q86YB7	0.9989076256752014	AUH	ECHDC2
Q96DX7	Q9UDY6	0.9988989233970642	TRIM44	TRIM10
Q15291	O14686	0.998868763446808	RBBP5	KMT2D
Q9UMX3	A2RU30	0.9988667964935304	BOK	TESPA1
P60568	Q16552	0.9988609552383424	IL2	IL17A
Q9H5L6	Q8N5Z5	0.99885356426239	THAP9	KCTD17
O00182	Q6DKI2	0.99885356426239	LGALS9	LGALS9C
Q70SY1	O43889	0.9988521933555604	CREB3L2	CREB3
Q9BWH2	Q8IVP5	0.998849391937256	FUNDC2	FUNDC1
Q96EY9	Q7Z6V5	0.9988471269607544	ADAT3	ADAT2
Q9Y485	Q9GZN7	0.9988369345664978	DMXL1	ROGDI
Q6P1K8	Q92759	0.9988319873809814	GTF2H2C; GTF2H2C_2	GTF2H4
P01889	O14793	0.9988250136375428	HLA-B	MSTN
Q6IPM2	Q6PF05	0.998819887638092	IQCE	TTC23L
Q9UQC2	O75791	0.9988120794296264	GAB2	GRAP2
O75678	O75679	0.998804807662964	RFPL2	RFPL3
O95751	Q86TG7	0.998804807662964	LDOC1	PEG10
Q96BU1	Q96HM7	0.9987906217575072	S100PBP	PCED1B
Q6UWR7	Q8IUI8	0.9987875819206238	ENPP6	CRLF3
O95208	Q9H201	0.9987790584564208	EPN2	EPN3
Q14494	Q9ULX9	0.9987621903419496	NFE2L1	MAFF
Q13637	P57729	0.9987614154815674	RAB32	RAB38
P01889	Q8N6C8	0.9987161755561828	HLA-B	LILRA3
P10321	Q7Z6M3	0.9987125992774964	HLA-C	MILR1
P01889	P78508	0.9987055659294128	HLA-B	KCNJ10
Q96LK0	Q5VT06	0.9987052083015442	CEP19	CEP350
Q76L83	Q92560	0.9986894726753236	ASXL2	BAP1
O95219	Q9UNH6	0.9986788034439088	SNX4	SNX7
Q9H074	80336	0.9986740946769714	PAIP1
P02746	P04439	0.9986667037010192	C1QB	HLA-A
Q9BTL4	Q9NUA8	0.9986399412155152	IER2	ZBTB40
P02741	P04439	0.9986303448677064	CRP	HLA-A
P01889	Q7Z6M3	0.9986016154289246	HLA-B	MILR1
P30039	Q9UGI0	0.9985941052436828	PBLD	ZRANB1
P51693	Q92870	0.9985886812210084	APLP1	APBB2
Q9ULK2	Q14CW9	0.998583734035492	ATXN7L1	ATXN7L3
Q14CW9	A6NNY8	0.998583734035492	ATXN7L3	USP27X
Q9H0Q0	Q9NUQ9	0.9985750913619996	CYRIA	CYRIB
Q9NRA8	P06730	0.998572587966919	EIF4ENIF1	EIF4E
Q9UIF3	Q8WXI4	0.9985411167144777	TEKT2	ACOT11
6953	401285	0.998535692691803
P01889	Q9BU64	0.9985108375549316	HLA-B	CENPO
Q9P0N9	Q92574	0.9985095858573914	TBC1D7	TSC1
P01889	P01730	0.9985043406486512	HLA-B	CD4
Q96EW2	P43355	0.9985002875328064	HSPBAP1	MAGEA1
Q86VD1	Q9Y6X9	0.998500108718872	MORC1	MORC2
P10321	Q9NWX5	0.9984986186027528	HLA-C	ASB6
Q06547	Q06546	0.9984852075576782	GABPB1	GABPA
P43358	A2A368	0.998482882976532	MAGEA4	MAGEB16
Q92871	O15305	0.9984447956085204	PMM1	PMM2
Q13227	Q6UB99	0.9984233379364014	GPS2	ANKRD11
P01889	Q8WUE5	0.9984002709388732	HLA-B	CT55
Q16854	P27707	0.9983962774276732	DGUOK	DCK
Q96PC3	Q9H1H9	0.9983932375907898	AP1S3	KIF13A
O15264	P53778	0.9983885288238524	MAPK13	MAPK12
Q9Y279	P04439	0.998374342918396	VSIG4	HLA-A
P01889	A6NCF5	0.9983723163604736	HLA-B	KLHL33
P01889	Q6UWL6	0.9983673691749572	HLA-B	KIRREL2
P20151	P04439	0.9983624219894408	KLK2	HLA-A
Q5H9I0	O00716	0.998357355594635	TFDP3	E2F3
Q14CW9	Q5T6C5	0.9983533620834352	ATXN7L3	ATXN7L2
Q8N5I4	O96006	0.9983531832695008	DHRSX	ZBED1
Q8N4J0	P24278	0.9983482360839844	CARNMT1	ZBTB25
Q9NWV8	Q96RL1	0.9983481168746948	BABAM1	UIMC1
P05000	P10321	0.9983400106430054	IFNW1	HLA-C
Q309B1	O95361	0.9983375668525696	TRIM16L	TRIM16
Q8N398	P20336	0.9983296394348145	VWA5B2	RAB3A
O43688	O14495	0.9983215928077698	PLPP2	PLPP3
Q00005	Q5VY09	0.9982894062995912	PPP2R2B	IER5
Q05DH4	Q9H8T0	0.9982765316963196	FHIP1A	AKTIP
P01889	P40197	0.9982712268829346	HLA-B	GP5
P04439	Q96LD1	0.9982702136039734	HLA-A	SGCZ
Q8WXH6	P0C0E4	0.9982578754425048	RAB40A	RAB40AL
Q5VZF2	Q9NR56	0.9982519149780272	MBNL2	MBNL1
P10321	Q6MZW2	0.9982370138168336	HLA-C	FSTL4
P01889	Q96HH9	0.9982152581214904	HLA-B	GRAMD2B
P01889	P20160	0.9982033371925354	HLA-B	AZU1
P10321	Q9GZT5	0.9981977343559264	HLA-C	WNT10A
Q13480	O75791	0.9981894493103028	GAB1	GRAP2
Q8NEF3	Q8N6V9	0.99817955493927	CCDC112	TEX9
P10321	P25101	0.9981756806373596	HLA-C	EDNRA
P01889	P12314	0.9981541037559508	HLA-B	FCGR1A
O15265	Q14CW9	0.9981497526168824	ATXN7	ATXN7L3
P10321	Q9H3S1	0.9981047511100768	HLA-C	SEMA4A
P10321	P08861	0.998100757598877	HLA-C	CELA3B
Q8IVM8	P04439	0.998091995716095	SLC22A9	HLA-A
Q8TDM0	Q9C0H9	0.9980887174606324	BCAS4	SRCIN1
P10321	A6NCF5	0.9980510473251344	HLA-C	KLHL33
P10321	Q9NY72	0.9980456233024596	HLA-C	SCN3B
P10321	O14793	0.9980307817459106	HLA-C	MSTN
Q96LX8	Q5VWN6	0.998026728630066	ZNF597	TASOR2
Q8N7H5	Q8WVC0	0.998021960258484	PAF1	LEO1
Q9H4A9	Q9H4B8	0.9980098605155944	DPEP2	DPEP3
Q53H76	P04439	0.9980012774467468	PLA1A	HLA-A
Q9NSY0	Q9Y3Q8	0.9979984164237976	NRBP2	TSC22D4
Q8N752	A1A519	0.9979931116104126	CSNK1A1L	FAM170A
P32241	P04439	0.9979789853096008	VIPR1	HLA-A
P01889	Q9Y5H5	0.9979559183120728	HLA-B	PCDHA9
Q9P2W1	Q9BWT6	0.9979534149169922	PSMC3IP	MND1
Q16586	P04439	0.9979433417320251	SGCA	HLA-A
O60927	P36873	0.9979403614997864	PPP1R11	PPP1CC
P10321	Q14653	0.9979284405708312	HLA-C	IRF3
P10321	Q309B1	0.9979251623153688	HLA-C	TRIM16L
Q92968	O00628	0.9979240894317628	PEX13	PEX7
Q9NY35	Q9ULC8	0.997918665409088	CLDND1	ZDHHC8
O14492	Q9BRX9	0.9979142546653748	SH2B2	WDR83
P13804	Q6P1X6	0.9979085922241212	ETFA	C8orf82
P10321	P01563	0.9979013800621032	HLA-C	IFNA2
O43639	Q07912	0.9978821873664856	NCK2	TNK2
P10321	Q9UK55	0.9978745579719543	HLA-C	SERPINA10
Q9NWY4	A8MVJ9	0.997871160507202	HPF1
P10321	Q8IV77	0.9978689551353456	HLA-C	CNGA4
P52657	P62380	0.99786776304245	GTF2A2	TBPL1
Q9NUY8	Q9NQ25	0.9978603720664978	TBC1D23	SLAMF7
Q9UHL0	Q9NUU7	0.9978541731834412	DDX25	DDX19A
P05165	P05165	0.997844099998474	PCCA	PCCA
Q8TDP1	Q5TBB1	0.997832179069519	RNASEH2C	RNASEH2B
P78410	O00478	0.997831404209137	BTN3A2	BTN3A3
Q9H668	Q86WV5	0.9978299736976624	STN1	TEN1
Q8IYL3	Q8N165	0.9978254437446594	C1orf174	PDIK1L
O14639	O14639	0.9978234767913818	ABLIM1	ABLIM1
P10321	Q6UW15	0.9978180527687072	HLA-C	REG3G
A6NLU0	Q6ZWI9	0.9978129863739014	RFPL4A	RFPL4B
P04439	P12273	0.9978102445602416	HLA-A	PIP
P10321	Q6UXG8	0.9978092312812804	HLA-C	BTNL9
Q99638	O60671	0.9978072643280028	RAD9A	RAD1
P57081	Q9UBP6	0.9978006482124328	WDR4	METTL1
Q5T200	Q8N7E2	0.9978004097938538	ZC3H13	CBLL2
P10321	P08949	0.9977943301200868	HLA-C	NMB
Q9BRG1	Q86VN1	0.9977940917015076	VPS25	VPS36
P25067	P25067	0.9977883696556092	COL8A2	COL8A2
Q9P121	Q14982	0.9977818131446838	NTM	OPCML
P10321	P27169	0.9977781176567078	HLA-C	PON1
P01889	254896	0.9977666735649108	HLA-B
Q96PC3	Q6ULP2	0.997763693332672	AP1S3	AFTPH
O75792	Q8TDP1	0.9977622032165528	RNASEH2A	RNASEH2C
Q15329	Q14188	0.9977481365203856	E2F5	TFDP2
O75636	P01889	0.997744917869568	FCN3	HLA-B
Q5VZE5	Q147X3	0.9977394342422484	NAA35	NAA30
Q9Y664	Q5TGY1	0.9977339506149292	KPTN	TMCO4
P01889	P07288	0.9977248311042786	HLA-B	KLK3
Q9UKX7	Q9BW19	0.9977234601974488	NUP50	KIFC1
Q13426	P49917	0.9977214336395264	XRCC4	LIG4
Q8NFJ9	Q8NFJ9	0.9977198839187622	BBS1	BBS1
Q8TAK5	Q06546	0.9977169632911682	GABPB2	GABPA
Q96G01	Q8TD16	0.9977126717567444	BICD1	BICD2
P01889	P24387	0.9977124333381652	HLA-B	CRHBP
Q86T13	P01889	0.9977086186408995	CLEC14A	HLA-B
Q96JC9	O00472	0.9977070689201356	EAF1	ELL2
Q96AT9	Q96AT9	0.997705101966858	RPE	RPE
P10916	Q02045	0.9977006912231444	MYL2	MYL5
Q92834	Q68CZ1	0.9977000951766968	RPGR	RPGRIP1L
Q15506	A8K855	0.9976943135261536	SPA17	EFCAB7
Q16849	O94851	0.9976881146430968	PTPRN	MICAL2
Q9GZV5	Q99594	0.9976721405982972	WWTR1	TEAD3
P01889	O95157	0.9976717829704284	HLA-B	NXPH3
P36873	Q8IWU2	0.9976701140403748	PPP1CC	LMTK2
Q9UKY1	Q9BRX9	0.9976652264595032	ZHX1	WDR83
P63208	Q96CD0	0.9976629614830016	SKP1	FBXL8
P01889	Q53H76	0.9976617693901062	HLA-B	PLA1A
P10696	P05187	0.9976614713668824	ALPG	ALPP
Q9Y303	Q8TDQ7	0.9976518154144288	AMDHD2	GNPDA2
P32241	P10321	0.9976469278335572	VIPR1	HLA-C
P01889	Q53HV7	0.9976441264152528	HLA-B	SMUG1
P41229	Q96H86	0.9976269006729126	KDM5C	ZNF764
A6NI73	P10321	0.9976235628128052	LILRA5	HLA-C
Q8WYH8	Q92794	0.9976126551628112	ING5	KAT6A
Q9Y651	P48431	0.9976110458374025	SOX21	SOX2
Q14643	A2RU30	0.997610092163086	ITPR1	TESPA1
P09210	Q7RTV2	0.9976081848144532	GSTA2	GSTA5
Q96JC1	Q9H270	0.9975990056991576	VPS39	VPS11
Q14003	Q03721	0.997598111629486	KCNC3	KCNC4
P01889	Q9BYZ8	0.9975972175598145	HLA-B	REG4
Q9HB55	P20815	0.9975868463516236	CYP3A43	CYP3A5
Q14188	O00716	0.9975826144218444	TFDP2	E2F3
O43829	O60671	0.9975825548171996	ZBTB14	RAD1
O75636	P04439	0.9975776076316832	FCN3	HLA-A
Q9NY35	Q9C0B5	0.9975741505622864	CLDND1	ZDHHC5
Q9Y279	P01889	0.9975731372833252	VSIG4	HLA-B
Q86YD7	441315	0.9975715279579164	FAM90A1
O43543	O75771	0.9975645542144777	XRCC2	RAD51D
O60636	Q9Y5W8	0.9975633025169371	TSPAN2	SNX13
O43236	Q8WYJ6	0.9975584745407104	SEPTIN4	SEPTIN1
Q9GZN7	Q9Y4E6	0.9975577592849731	ROGDI	WDR7
Q96GE4	P36941	0.9975466132164	CEP95	LTBR
P54277	P40692	0.9975413084030152	PMS1	MLH1
Q8IY33	Q92930	0.9975403547286988	MICALL2	RAB8B
P01889	Q5U4P2	0.9975371360778807	HLA-B	ASPHD1
Q86Y37	Q9NVX7	0.9975336194038392	CACUL1	KBTBD4
P10321	P56704	0.997523307800293	HLA-C	WNT3A
P04439	O14793	0.9975115656852722	HLA-A	MSTN
202134	Q9UHL3	0.9974995851516724		FAM153A
Q13368	Q9NUP9	0.9974961876869202	MPP3	LIN7C
P01889	P32249	0.997478485107422	HLA-B	GPR183
P10321	P78333	0.9974732398986816	HLA-C	GPC5
P01569	P01571	0.9974730014801024	IFNA5	IFNA17
P58215	P01889	0.9974671602249146	LOXL3	HLA-B
P51784	Q15170	0.9974563121795654	USP11	TCEAL1
Q86TU7	101929950	0.9974521398544312	SETD3
Q9H8J5	Q15035	0.9974504709243774	MANSC1	TRAM2
P01889	A6NM10	0.9974480271339417	HLA-B	AQP12B
P01889	Q8NHJ6	0.9974311590194702	HLA-B	LILRB4
O43734	Q15274	0.997422218322754	TRAF3IP2	QPRT
O75449	Q9H079	0.9974143505096436	KATNA1	KATNBL1
P29084	P29083	0.997411012649536	GTF2E2	GTF2E1
P01889	P11511	0.9974109530448914	HLA-B	CYP19A1
Q96KP6	Q92843	0.9974077939987184	TNIP3	BCL2L2
P01889	P09326	0.9974042773246764	HLA-B	CD48
P01889	P56704	0.9973964095115662	HLA-B	WNT3A
Q8WYH8	Q9NQC1	0.9973939657211304	ING5	JADE2
O43639	Q6ZUJ8	0.9973756074905396	NCK2	PIK3AP1
Q07343	Q08499	0.997372269630432	PDE4B	PDE4D
O60239	Q15907	0.9973721504211426	SH3BP5	RAB11B
Q9UPZ3	Q9UPZ3	0.9973715543746948	HPS5	HPS5
Q969P0	Q6Y2X3	0.9973615407943726	IGSF8	DNAJC14
Q8NB25	Q9NZQ0	0.997351050376892	FAM184A	DNAJC27
Q9BT04	Q9BU20	0.997347354888916	FUZ	CPLANE2
P01889	P27930	0.9973419904708862	HLA-B	IL1R2
P21453	P04439	0.9973360896110536	S1PR1	HLA-A
Q8NBZ7	Q8NBZ7	0.9973318576812744	UXS1	UXS1
Q9UMX2	P11926	0.9973288774490356	OAZ3	ODC1
O95219	Q5VWJ9	0.9973099231719972	SNX4	SNX30
Q86T13	P04439	0.9973068237304688	CLEC14A	HLA-A
Q8WVN6	P09564	0.9973009824752808	SECTM1	CD7
P42229	P51692	0.9972938299179076	STAT5A	STAT5B
O14836	P04439	0.9972886443138124	TNFRSF13B	HLA-A
Q17RB0	Q86TG7	0.9972876906394958	RTL8B	PEG10
O14977	Q9UMX2	0.997285783290863	AZIN1	OAZ3
Q9UMW8	373856	0.997284471988678	USP18
P08263	Q16772	0.9972806572914124	GSTA1	GSTA3
P10243	Q96GY3	0.9972742199897766	MYBL1	LIN37
Q8N4C9	P04439	0.997272789478302	C17orf78	HLA-A
Q7L523	Q9NQL2	0.9972636699676514	RRAGA	RRAGD
Q75VX8	Q9H706	0.997254490852356	GAREM2	GAREM1
Q86YD7	100287045	0.9972530603408812	FAM90A1
Q13061	P04439	0.9972484707832336	TRDN	HLA-A
Q13542	P06730	0.9972383379936218	EIF4EBP2	EIF4E
P10321	Q8N6C8	0.997238278388977	HLA-C	LILRA3
Q0VDF9	Q99543	0.9972381591796876	HSPA14	DNAJC2
Q8IYJ1	Q9HCH3	0.9972378015518188	CPNE9	CPNE5
P35225	P01889	0.9972354769706726	IL13	HLA-B
O00401	P16333	0.9972334504127502	WASL	NCK1
Q9GZU7	O15194	0.9972256422042848	CTDSP1	CTDSPL
Q96NH3	Q92949	0.9972231984138488	TBC1D32	FOXJ1
Q15777	O15442	0.9972130060195924	MPPED2	MPPED1
P08620	P10321	0.997211217880249	FGF4	HLA-C
Q16515	P10321	0.9972102642059326	ASIC2	HLA-C
O15482	O75069	0.9972025156021118	TEX28; TEX28P1; TEX28P2	TMCC2
P10321	Q99969	0.9971959590911864	HLA-C	RARRES2
Q9HAT0	Q9BZX4	0.9971923828125	ROPN1	ROPN1B
Q9NUU7	A9UHW6	0.9971911311149596	DDX19A	MIF4GD
Q3B8N2	O00182	0.9971894025802612	LGALS9B	LGALS9
Q8WYH8	Q8WYB5	0.997188925743103	ING5	KAT6B
P10321	P17693	0.9971815943717957	HLA-C	HLA-G
Q8TBN0	Q96QF0	0.9971803426742554	RAB3IL1	RAB3IP
Q8TBY0	A0AV96	0.9971789121627808	RBM46	RBM47
Q9NXC2	Q3B7J2	0.9971778392791748	GFOD1	GFOD2
Q9Y5E6	Q9NRJ7	0.9971743226051332	PCDHB3	PCDHB16
Q9H8M9	P02724	0.99717116355896	EVA1A	GYPA
Q9NWV8	Q6UWZ7	0.9971689581871032	BABAM1	ABRAXAS1
Q8IYJ3	O00194	0.9971665143966676	SYTL1	RAB27B
Q9H772	P04439	0.997161328792572	GREM2	HLA-A
P50222	P50221	0.9971603155136108	MEOX2	MEOX1
O60225	A6NNU9	0.9971572756767272	SSX5
P01889	P17693	0.9971554279327391	HLA-B	HLA-G
Q8IXZ2	Q9H361	0.9971548318862916	ZC3H3	PABPC3
Q14135	Q14135	0.9971539974212646	VGLL4	VGLL4
Q969Q6	O95684	0.9971489906311036	PPP2R3C	CEP43
Q32P51	P09651	0.9971483945846558	HNRNPA1L2	HNRNPA1
P01889	Q9BYD9	0.9971473217010498	HLA-B	ACTRT3
Q9H7Z6	Q68DK7	0.997146487236023	KAT8	MSL1
Q9UNA1	A6NI28	0.9971436858177184	ARHGAP26	ARHGAP42
Q9BZP6	P04439	0.997137725353241	CHIA	HLA-A
P03950	P10321	0.9971340298652648	ANG	HLA-C
Q9NPH6	Q9NY56	0.997127890586853	OBP2B	OBP2A
Q9UNH6	Q9UNH6	0.99712735414505	SNX7	SNX7
P58658	P04439	0.9971266388893129	EVA1C	HLA-A
P35711	P35716	0.9971189498901368	SOX5	SOX11
P04439	Q96L12	0.9971188306808472	HLA-A	CALR3
Q8IUZ0	Q9H6J7	0.9971160888671876	LRRC49	CSTPP1
Q13227	Q9BQ87	0.9971128702163696	GPS2	TBL1Y
A6NL58	Q96G04	0.997111439704895		EEF2KMT
O15400	P53801	0.99710351228714	STX7	PTTG1IP
Q9NP71	Q9UH92	0.9970991015434264	MLXIPL	MLX
P09238	P08254	0.9970966577529908	MMP10	MMP3
P43363	Q9P0K8	0.9970960021018982	MAGEA10	FOXJ2
P48426	P48426	0.9970927834510804	PIP4K2A	PIP4K2A
P10321	A6NM10	0.997083842754364	HLA-C	AQP12B
P01889	P41587	0.9970700740814208	HLA-B	VIPR2
Q9HB65	P51825	0.9970642924308776	ELL3	AFF1
O15482	O94876	0.9970616102218628	TEX28; TEX28P1; TEX28P2	TMCC1
Q96MH2	O94992	0.9970602989196776	HEXIM2	HEXIM1
Q6ICB4	Q9NW61	0.997058928012848	PHETA2	PLEKHJ1
O60921	O60671	0.9970523715019226	HUS1	RAD1
Q8NHP1	O95154	0.9970454573631288	AKR7L	AKR7A3
Q99687	Q9BYU1	0.9970401525497437	MEIS3	PBX4
Q9Y2I8	Q6VY07	0.9970362782478333	WDR37	PACS1
O76075	O00273	0.9970346093177797	DFFB	DFFA
Q9HA38	Q5H9S7	0.9970318078994752	ZMAT3	DCAF17
P13598	P04439	0.9970316290855408	ICAM2	HLA-A
Q16611	Q07820	0.997031569480896	BAK1	MCL1
Q86YD7	Q15059	0.9970300793647766	FAM90A1	BRD3
P53667	P53667	0.99702787399292	LIMK1	LIMK1
P27815	O75344	0.9970264434814452	PDE4A	FKBP6
P55345	Q70EK9	0.9970223903656006	PRMT2	USP51
Q8IYI6	Q8IYI6	0.9970195293426514	EXOC8	EXOC8
Q00532	Q5MAI5	0.9970096349716188	CDKL1	CDKL4
P13284	P53355	0.997008502483368	IFI30	DAPK1
P31323	Q12802	0.9970071911811828	PRKAR2B	AKAP13
Q12798	Q8NCU4	0.997006893157959	CETN1	CCDC191
Q9UNF0	Q9NWX6	0.9970035552978516	PACSIN2	THG1L
Q99683	Q9Y275	0.997001588344574	MAP3K5	TNFSF13B
O95704	O94844	0.996999204158783	APBB3	RHOBTB1
Q02153	P84157	0.9969916939735411	GUCY1B1	MXRA7
Q8TDD5	Q9GZU1	0.9969893097877502	MCOLN3	MCOLN1
P01889	O60477	0.9969851970672609	HLA-B	BRINP1
Q96BY7	Q9UPM6	0.9969807863235474	ATG2B	LHX6
Q9UQ10	P04439	0.9969794154167176	DHDH	HLA-A
Q8IYS0	Q96HH9	0.9969757199287416	GRAMD1C	GRAMD2B
Q9UBN1	P04439	0.9969744682312012	CACNG4	HLA-A
Q06418	Q05901	0.9969663023948668	TYRO3	CHRNB3
Q6PIL6	Q9NS61	0.9969642758369446	KCNIP4	KCNIP2
Q7L273	A6NED2	0.9969616532325744	KCTD9	RCCD1
Q8N9I0	P21579	0.996960699558258	SYT2	SYT1
Q9NP99	P04439	0.9969604015350342	TREM1	HLA-A
Q9BUA3	Q5JUX0	0.9969592094421388	SPINDOC	SPIN3
Q9BZ71	Q9BZ71	0.9969589114189148	PITPNM3	PITPNM3
P01889	Q9UBN1	0.9969578385353088	HLA-B	CACNG4
P01889	P01889	0.9969509840011596	HLA-B	HLA-B
Q8N423	Q8N6C8	0.9969469308853148	LILRB2	LILRA3
P16333	Q07912	0.9969378113746644	NCK1	TNK2
Q96HA8	Q92698	0.9969334006309508	NTAQ1	RAD54L
P49916	P49916	0.9969246983528136	LIG3	LIG3
A0JNW5	Q9Y3D2	0.996924638748169	BLTP3B	MSRB2
Q9NZN4	Q9NZN4	0.9969174265861512	EHD2	EHD2
Q9HCI5	Q8N6I1	0.9969151020050048	MAGEE1	EID2
P04439	A6NCF5	0.9969034790992736	HLA-A	KLHL33
Q9UKS7	Q13422	0.9969021677970886	IKZF2	IKZF1
Q9UN66	Q9Y5E6	0.9969016909599304	PCDHB8	PCDHB3
P01889	A6NI73	0.9969008564949036	HLA-B	LILRA5
P10321	Q9BZP6	0.9968973398208618	HLA-C	CHIA
P01889	Q9BSB4	0.9968908429145812	HLA-B	ATG101
Q86UC2	Q9UHP6	0.9968844056129456	RSPH3	RSPH14
Q13554	Q13555	0.9968816041946412	CAMK2B	CAMK2G
Q9NQZ6	Q5VTB9	0.9968777894973756	ZC4H2	RNF220
P10321	Q9BYJ0	0.9968777298927308	HLA-C	FGFBP2
O75679	O75677	0.9968753457069396	RFPL3	RFPL1
O15217	P08263	0.9968748092651368	GSTA4	GSTA1
Q9Y5E1	Q9Y5E6	0.9968627095222472	PCDHB9	PCDHB3
Q9H0L4	Q12996	0.9968618750572203	CSTF2T	CSTF3
P10321	Q92633	0.9968590140342712	HLA-C	LPAR1
O95210	O95278	0.9968482255935668	STBD1	EPM2A
P42330	P17516	0.9968482255935668	AKR1C3	AKR1C4
Q6V9R5	Q8N587	0.9968447089195251	ZNF562	ZNF561
Q12798	Q9BUY7	0.9968433380126952	CETN1	EFCAB11
Q9HAU8	Q9UBT3	0.9968295097351074	RNPEPL1	DKK4
P01889	Q8NA77	0.9968284964561462	HLA-B	TEX19
Q9BW66	Q9NX04	0.9968193173408508	CINP	AIRIM
Q8IUE1	Q9H160	0.996815264225006	TGIF2LX	ING2
Q9BSU1	Q9Y4P8	0.996812641620636	PHAF1	WIPI2
O75474	P49840	0.996810019016266	FRAT2	GSK3A
Q00536	Q00536	0.996809184551239	CDK16	CDK16
P10321	P48023	0.9968082308769226	HLA-C	FASLG
Q13515	Q12934	0.996795892715454	BFSP2	BFSP1
Q8NFJ9	Q8TAM2	0.9967914819717408	BBS1	TTC8
P10696	Q9Y5T5	0.9967893958091736	ALPG	USP16
Q8N612	Q9H8T0	0.9967876076698304	FHIP1B	AKTIP
Q96PV7	Q9UDY6	0.9967870116233826	FAM193B	TRIM10
P10321	P55289	0.9967793822288512	HLA-C	CDH12
Q8NEB7	P10321	0.9967793226242064	ACRBP	HLA-C
Q86UT8	Q9NX01	0.996772050857544	CENATAC	TXNL4B
Q96F24	Q6ZNE5	0.9967709183692932	NRBF2	ATG14
P01889	Q9Y2T6	0.9967700839042664	HLA-B	GPR55
O96018	Q96P71	0.9967667460441588	APBA3	NECAB3
Q9Y5E5	Q9Y5E6	0.9967640042304992	PCDHB4	PCDHB3
Q96JC9	Q9Y2F5	0.9967561960220336	EAF1	ICE1
51054	Q96JA3	0.9967552423477172		PLEKHA8
Q14954	P43631	0.9967502951622008	KIR2DS1	KIR2DS2
P49916	Q9NUW8	0.996748685836792	LIG3	TDP1
O60391	O60391	0.9967477321624756	GRIN3B	GRIN3B
Q86XR7	P11912	0.9967474937438964	TICAM2	CD79A
P56704	P04439	0.996745467185974	WNT3A	HLA-A
Q00978	P01889	0.9967429637908936	IRF9	HLA-B
Q8TDQ7	P46926	0.9967374801635742	GNPDA2	GNPDA1
Q6UB28	Q2TBC4	0.9967350959777832	METAP1D	PRICKLE4
Q6P9G4	Q96HH6	0.9967342019081116	TMEM154	TMEM19
Q6P5W5	Q96AN5	0.9967299103736876	SLC39A4	TMEM143
Q96HJ3	Q9UBK7	0.9967296719551086	CCDC34	RABL2A
O95155	Q96S82	0.9967281818389891	UBE4B	UBL7
Q9UQ16	Q9UQ16	0.9967281222343444	DNM3	DNM3
Q9C026	Q8NC24	0.9967244863510132	TRIM9	RELL2
Q9H2S9	Q13422	0.9967209696769714	IKZF4	IKZF1
Q05195	P61244	0.9967184662818908	MXD1	MAX
P01889	Q5TIA1	0.9967153668403624	HLA-B	MEI1
O00213	O00213	0.9967126250267028	APBB1	APBB1
Q9Y5E7	Q9Y5E6	0.9967094659805298	PCDHB2	PCDHB3
Q8IZC4	Q96B97	0.9967070817947388	RTKN2	SH3KBP1
Q8WZ19	Q13829	0.9967033863067628	KCTD13	TNFAIP1
Q09472	Q99966	0.9966987371444702	EP300	CITED1
Q9H0R5	P32455	0.9966979026794434	GBP3	GBP1
Q13733	Q86VZ1	0.9966945052146912	ATP1A4	P2RY8
Q92949	P48380	0.9966877102851868	FOXJ1	RFX3
A6NKZ8	P20160	0.9966848492622375		AZU1
Q9BWG4	P61968	0.9966815710067748	SSBP4	LMO4
P10321	Q53HV7	0.996681034564972	HLA-C	SMUG1
Q5U4P2	P10321	0.9966768026351928	ASPHD1	HLA-C
Q9BZV1	Q9H867	0.9966713190078736	UBXN6	VCPKMT
O43255	Q8IUQ4	0.9966707229614258	SIAH2	SIAH1
O75791	O75791	0.9966694712638856	GRAP2	GRAP2
Q9Y5E6	Q9Y5E4	0.9966650009155272	PCDHB3	PCDHB5
Q9UN67	Q9Y5E6	0.9966650009155272	PCDHB10	PCDHB3
P01889	P53673	0.9966642260551452	HLA-B	CRYBA4
P05000	P01889	0.9966611266136168	IFNW1	HLA-B
Q8NAU1	P04439	0.9966586828231812	FNDC5	HLA-A
112268437	Q96CW1	0.996656596660614		AP2M1
Q9H3Y0	P01889	0.9966517686843872	R3HDML	HLA-B
Q96E11	286423	0.9966514110565186	MRRF
P01889	Q96EF9	0.9966511726379396	HLA-B	ZHX1-C8orf76
O60238	Q12983	0.9966506361961364	BNIP3L	BNIP3
Q96LB3	Q96LB3	0.996650218963623	IFT74	IFT74
P10321	O43915	0.9966452717781068	HLA-C	VEGFD
P20794	Q9NWX5	0.9966344833374025	MAK	ASB6
P10321	P08571	0.9966303706169128	HLA-C	CD14
O60656	Q9HAW7	0.9966264367103576	UGT1A9	UGT1A7
P10321	Q8TAF8	0.9966254830360411	HLA-C	LHFPL5
Q9H106	P04439	0.9966248273849488	SIRPD	HLA-A
Q6UWV2	Q14254	0.9966225028038024	MPZL3	FLOT2
Q96L94	Q9Y343	0.99662184715271	SNX22	SNX24
Q92989	O94913	0.9966188669204712	CLP1	PCF11
Q8WYH8	O95696	0.9966099262237548	ING5	BRD1
Q8IZD9	Q92556	0.9966070652008056	DOCK3	ELMO1
Q96GI7	Q8N5Z5	0.9966063499450684	FAM89A	KCTD17
Q9BVM2	Q9Y265	0.9966034889221193	DPCD	RUVBL1
P01889	Q8N4C9	0.9966022968292236	HLA-B	C17orf78
P10321	Q5SZD1	0.9966021180152892	HLA-C	C6orf141
O95704	Q9BYZ6	0.996601402759552	APBB3	RHOBTB2
Q9Y4K4	Q96T59	0.9966013431549072	MAP4K5	CDRT15
O95803	O95803	0.9965960383415222	NDST3	NDST3
P37235	P84074	0.9965957999229432	HPCAL1	HPCA
Q59EK9	Q96NL0	0.9965953826904296	RUNDC3A	RUNDC3B
O60907	Q9BQ87	0.996592342853546	TBL1X	TBL1Y
553158	P85298	0.9965900778770448		ARHGAP8
Q9Y5H0	Q9Y5G4	0.9965893030166626	PCDHGA3	PCDHGA9
Q5VIR6	Q5VIR6	0.9965887069702148	VPS53	VPS53
P01889	Q06828	0.9965834617614746	HLA-B	FMOD
Q9Y5G4	Q9Y5G4	0.9965826869010924	PCDHGA9	PCDHGA9
Q15438	Q15438	0.9965826869010924	CYTH1	CYTH1
Q86WT6	Q86WT6	0.9965811371803284	TRIM69	TRIM69
Q9GZM3	P52435	0.9965782165527344	POLR2J2	POLR2J
O60503	O60503	0.9965779781341552	ADCY9	ADCY9
Q9BQD3	Q86V48	0.9965779781341552	KXD1	LUZP1
P01889	Q9HB09	0.9965651035308838	HLA-B	BCL2L12
Q8TBN0	Q8N9M5	0.9965642094612122	RAB3IL1	TMEM102
P13725	P40189	0.996563196182251	OSM	IL6ST
P04439	Q9BSE2	0.9965617656707764	HLA-A	TMEM79
P10321	Q96HH9	0.9965575337409972	HLA-C	GRAMD2B
Q01826	Q9UPW6	0.9965559840202332	SATB1	SATB2
P84077	P84085	0.9965550303459167	ARF1	ARF5
P61086	Q6ZMK1	0.9965530633926392	UBE2K
Q96JA1	Q96JA1	0.996549427509308	LRIG1	LRIG1
Q96KM6	Q96KM6	0.9965476393699646	ZNF512B	ZNF512B
O43310	A9UHW6	0.9965461492538452	CTIF	MIF4GD
Q9H4E7	A6NI28	0.9965442419052124	DEF6	ARHGAP42
P48023	P04439	0.9965435266494752	FASLG	HLA-A
O60890	Q9UNA1	0.9965328574180604	OPHN1	ARHGAP26
P01889	Q9BZP6	0.996524214744568	HLA-B	CHIA
Q8WWY6	Q8N7W2	0.9965156316757202	MBD3L1	BEND7
P36873	Q7Z3T8	0.9965099096298218	PPP1CC	ZFYVE16
P31323	Q9Y2D5	0.9965088963508606	PRKAR2B	PALM2AKAP2
Q96A44	P04439	0.9965075850486756	SPSB4	HLA-A
Q96MG7	Q8IY18	0.9965074062347412	NSMCE3	SMC5
101929950	Q96M60	0.9965072870254515		FAM227B
P98095	P98095	0.996503472328186	FBLN2	FBLN2
P61964	Q9P2R6	0.996503472328186	WDR5	RERE
Q9BSG5	P04439	0.9965004324913024	RTBDN	HLA-A
P0C862	B2RNN3	0.9964983463287354	C1QTNF9	C1QTNF9B
O75449	Q9BVA0	0.9964970350265504	KATNA1	KATNB1
Q8N4C8	Q9UKE5	0.996496081352234	MINK1	TNIK
O75954	Q9NVM1	0.9964954257011414	TSPAN9	EVA1B
O43915	P04439	0.9964925050735474	VEGFD	HLA-A
P30279	P46527	0.99649178981781	CCND2	CDKN1B
Q96FV9	Q8NI27	0.9964870810508728	THOC1	THOC2
Q99638	Q8NHY5	0.9964840412139891	RAD9A	HUS1B
Q9UBP5	Q9Y5J3	0.9964826107025146	HEY2	HEY1
O15482	Q9ULS5	0.9964790940284728	TEX28; TEX28P1; TEX28P2	TMCC3
P01889	Q8TDQ0	0.9964789748191832	HLA-B	HAVCR2
Q13769	Q96FV9	0.9964712262153624	THOC5	THOC1
P27469	Q96AD5	0.9964694380760192	G0S2	PNPLA2
Q8N0Z6	Q8N0Z6	0.9964656829833984	TTC5	TTC5
P01889	Q1HG44	0.9964600801467896	HLA-B	DUOXA2
Q9HAW7	Q9HAW8	0.996457040309906	UGT1A7	UGT1A10
Q8N8Y5	Q9H3C7	0.9964529275894164	ZFP41	GGNBP2
P30281	Q9BSG1	0.9964529275894164	CCND3	ZNF2
Q02641	Q02641	0.9964516758918762	CACNB1	CACNB1
P09093	P08861	0.9964508414268494	CELA3A	CELA3B
P34896	P34896	0.9964494705200196	SHMT1	SHMT1
Q9H1Y0	Q7Z6L1	0.9964473247528076	ATG5	TECPR1
O60673	P49005	0.9964466094970704	REV3L	POLD2
Q9UQ88	Q9UK58	0.9964459538459778	CDK11A	CCNL1
Q12981	Q96BN8	0.9964427947998048	BNIP1	OTULIN
P42575	O75936	0.9964397549629213	CASP2	BBOX1
P01889	P01563	0.9964280724525452	HLA-B	IFNA2
Q9NQY0	A1IGU5	0.9964256286621094	BIN3	ARHGEF37
Q7Z6K3	P53611	0.9964245557785034	PTAR1	RABGGTB
P16333	O43516	0.9964148998260498	NCK1	WIPF1
Q9BYZ8	P04439	0.9964144825935364	REG4	HLA-A
P01562	P05013	0.9964084029197692	IFNA1; IFNA13	IFNA6
P56704	P56703	0.9964033961296082	WNT3A	WNT3
Q68DK7	151507	0.9963995218276978	MSL1
P09429	10357	0.9963975548744202	HMGB1
P35913	O15516	0.9963895678520204	PDE6B	CLOCK
Q9HB65	Q96CJ1	0.9963893294334412	ELL3	EAF2
Q9NX78	P33260	0.9963851571083068	TMEM260	CYP2C18
Q9NRH2	P58397	0.9963851571083068	SNRK	ADAMTS12
Q6P3S6	Q6P3S6	0.9963837265968324	FBXO42	FBXO42
Q9UQK1	O95210	0.9963831901550292	PPP1R3C	STBD1
P49916	P06746	0.9963811039924622	LIG3	POLB
P10321	Q6HA08	0.9963799118995668	HLA-C	ASTL
Q96BN8	F5GYL9	0.9963782429695128	OTULIN
Q7L985	Q96FE5	0.9963770508766174	LINGO2	LINGO1
P07098	P10321	0.9963685870170592	LIPF	HLA-C
P0CG13	Q9BVC3	0.9963685870170592	CHTF8	DSCC1
P04439	Q92930	0.9963678121566772	HLA-A	RAB8B
Q8NCJ5	Q12798	0.9963629245758056	SPRYD3	CETN1
P17735	P17735	0.996361255645752	TAT	TAT
Q6UW15	P04439	0.996360957622528	REG3G	HLA-A
P01889	Q9BXJ5	0.9963575005531312	HLA-B	C1QTNF2
Q9H9A6	Q9H9A6	0.9963552355766296	LRRC40	LRRC40
Q01814	Q01814	0.996350347995758	ATP2B2	ATP2B2
Q9BW71	Q9BW71	0.9963500499725342	HIRIP3	HIRIP3
Q7L1S5	P10321	0.9963468909263612	CHST9	HLA-C
Q9NRA1	O43889	0.9963456988334656	PDGFC	CREB3
Q9UJY5	F5GYL9	0.9963282346725464	GGA1
O43715	Q9Y255	0.9963278770446776	TRIAP1	PRELID1
Q8IYJ3	P51159	0.996327817440033	SYTL1	RAB27A
P36507	Q6VAB6	0.9963228106498718	MAP2K2	KSR2
P01889	Q6ZN54	0.9963187575340272	HLA-B	DEF8
P04439	P11511	0.9963079690933228	HLA-A	CYP19A1
P05198	Q9NVM4	0.9963060021400452	EIF2S1	PRMT7
Q8N9L9	Q96E29	0.9963033199310304	ACOT4	MTERF3
P09467	O00757	0.9963030219078064	FBP1	FBP2
Q9UPZ3	O95988	0.9963027238845824	HPS5	TCL1B
Q5TYX0	O60810	0.9963001608848572	PRAMEF5	PRAMEF4
Q9Y2K6	O95931	0.9962981343269348	USP20	CBX7
P04439	Q7Z2G1	0.9962958097457886	HLA-A	H2BW1
P84996	P38405	0.996293604373932	GNAS	GNAL
E9PS84	Q96HH9	0.99629145860672		GRAMD2B
Q6UXN7	P54252	0.9962909817695618	TOMM20L	ATXN3
Q6MZW2	P04439	0.996280312538147	FSTL4	HLA-A
P10321	Q9UQ10	0.9962732195854188	HLA-C	DHDH
Q86V88	100528064	0.9962725043296814	MDP1
Q12798	O43147	0.996267557144165	CETN1	SGSM2
P04439	P08571	0.9962666630744934	HLA-A	CD14
Q70IA6	Q9Y2H1	0.9962552785873412	MOB2	STK38L
Q9H270	Q8WUH2	0.996254026889801	VPS11	TGFBRAP1
O43427	Q8TDN4	0.996252179145813	FIBP	CABLES1
Q14691	Q9Y248	0.9962517023086548	GINS1	GINS2
Q15166	P27169	0.9962475299835204	PON3	PON1
Q6NVH7	Q9H082	0.9962419867515564	SWSAP1	RAB33B
P10321	P07766	0.9962354302406312	HLA-C	CD3E
P47756	Q5VZK9	0.9962324500083924	CAPZB	CARMIL1
P10321	Q96SJ8	0.9962298274040222	HLA-C	TSPAN18
Q9H3Y0	P04439	0.9962266683578492	R3HDML	HLA-A
Q9BWD3	Q86TG7	0.9962249994277954	RTL8A	PEG10
O75815	O75815	0.9962247014045716	BCAR3	BCAR3
P67936	A6NL28-2	0.996222734451294	TPM4
Q7Z7E8	Q8WVN8	0.996221959590912	UBE2Q1	UBE2Q2
O95352	O95352	0.996216893196106	ATG7	ATG7
Q9HAQ2	Q9HAQ2	0.996212124824524	KIF9	KIF9
Q9UIL1	Q9Y2I9	0.9962068200111388	SCOC	TBC1D30
Q9H5N1	Q86SQ7	0.9962013363838196	RABEP2	SDCCAG8
Q8WUU5	Q96QT6	0.9961962103843688	GATAD1	PHF12
P10321	P09326	0.9961958527565002	HLA-C	CD48
Q8N7H5	Q6P1J9	0.9961939454078674	PAF1	CDC73
P10321	P04141	0.9961910843849182	HLA-C	CSF2
Q92482	P04439	0.99618661403656	AQP3	HLA-A
Q96AQ8	Q9GZT6	0.996185541152954	MCUR1	CCDC90B
Q13201	P12259	0.9961842894554138	MMRN1	F5
P01889	Q9NWX5	0.9961829781532288	HLA-B	ASB6
P22001	P16389	0.9961813688278198	KCNA3	KCNA2
Q14432	Q14432	0.9961804747581482	PDE3A	PDE3A
O00142	Q9NSA3	0.9961726665496826	TK2	CTNNBIP1
P17693	P04439	0.99617201089859	HLA-G	HLA-A
Q9UHY1	O75157	0.9961709976196288	NRBP1	TSC22D2
Q9Y5E6	Q9Y5E2	0.99616801738739	PCDHB3	PCDHB7
Q9BUF7	Q8N3R9	0.9961678981781006	CRB3	PALS1
P10321	Q9UK85	0.996167242527008	HLA-C	DKKL1
P62993	Q07890	0.9961661100387572	GRB2	SOS2
Q9Y5E6	54660	0.9961633086204528	PCDHB3
Q9UHP6	P04439	0.9961607456207277	RSPH14	HLA-A
Q8IVH2	O15409	0.9961599111557008	FOXP4	FOXP2
P12755	Q13485	0.9961571097373962	SKI	SMAD4
P10321	Q6UWL6	0.9961565732955932	HLA-C	KIRREL2
P10321	Q8NET5	0.9961565136909484	HLA-C	NFAM1
Q9BRS8	Q9Y3F4	0.9961493015289308	LARP6	STRAP
Q8WVE6	101929950	0.9961439967155457	TMEM171
Q8N7E2	Q9NUC0	0.9961421489715576	CBLL2	SERTAD4
Q9Y2Y9	Q08830	0.9961421489715576	KLF13	FGL1
P01889	Q8NI32	0.9961408376693726	HLA-B	LYPD6B
Q02750	Q6VAB6	0.9961400032043456	MAP2K1	KSR2
P10321	P48060	0.996139109134674	HLA-C	GLIPR1
P07098	P04439	0.9961373209953308	LIPF	HLA-A
Q8WUH2	Q8WUH2	0.9961336851119996	TGFBRAP1	TGFBRAP1
Q7Z3V4	Q7Z3V4	0.9961336255073548	UBE3B	UBE3B
P17483	P13489	0.9961313009262084	HOXB4	RNH1
P10321	Q96LA6	0.9961295127868652	HLA-C	FCRL1
Q01968	Q01968	0.9961282014846802	OCRL	OCRL
P01889	P32241	0.9961276650428772	HLA-B	VIPR1
Q6ZT07	Q6ZT07	0.9961270093917848	TBC1D9	TBC1D9
P10321	Q53H76	0.9961261749267578	HLA-C	PLA1A
Q96GS6	Q8WW35	0.9961243867874146	ABHD17A	DYNLT2B
Q9BXV9	Q9NPF4	0.9961146712303162	GON7	OSGEP
Q96D98	Q9HCI5	0.9961124062538148	EID2B	MAGEE1
Q03112	O95238	0.9961121678352356	MECOM	SPDEF
Q86VH2	Q9P0N9	0.9961121678352356	KIF27	TBC1D7
Q13508	Q13508	0.996111273765564	ART3	ART3
Q6V1X1	Q6V1X1	0.9961100816726683	DPP8	DPP8
P49639	Q96LI9	0.9961077570915222	HOXA1	CXorf58
P43363	P43358	0.9961071610450744	MAGEA10	MAGEA4
Q92581	Q96T83	0.9961052536964417	SLC9A6	SLC9A7
Q9HCE6	O15013	0.996103823184967	ARHGEF10L	ARHGEF10
Q8N8N7	P49327	0.9961031675338744	PTGR2	FASN
Q99551	Q9NVS9	0.9961004257202148	MTERF1	PNPO
Q9BXM7	P10321	0.9961003065109252	PINK1	HLA-C
Q96LZ3	P53805	0.996099054813385	PPP3R2	RCAN1
P13637	P50993	0.9960975050926208	ATP1A3	ATP1A2
O14964	Q92783	0.9960973858833312	HGS	STAM
Q9UPM9	Q9BPU9	0.996096670627594	B9D1	B9D2
Q5U4P2	P04439	0.9960952401161194	ASPHD1	HLA-A
Q15025	P24387	0.9960901737213136	TNIP1	CRHBP
P61006	Q92930	0.9960883855819702	RAB8A	RAB8B
P49840	Q92837	0.9960876703262328	GSK3A	FRAT1
P49916	Q96T60	0.9960854649543762	LIG3	PNKP
Q7LGC8	P02741	0.9960854053497314	CHST3	CRP
P10321	Q8TD46	0.9960850477218628	HLA-C	CD200R1
P52630	P52630	0.9960789084434508	STAT2	STAT2
Q9H3S1	P04439	0.9960769414901732	SEMA4A	HLA-A
Q86UY8	Q15052	0.9960758686065674	NT5DC3	ARHGEF6
A6NKZ8	Q96HA8	0.9960742592811584		NTAQ1
Q96A84	Q9H0H3	0.9960728287696838	EMID1	KLHL25
Q06828	P04439	0.9960678219795228	FMOD	HLA-A
Q86T13	P10321	0.996064841747284	CLEC14A	HLA-C
Q9UHX3	P48960	0.9960618615150452	ADGRE2	ADGRE5
O43156	Q96M95	0.9960597157478333	TTI1	CCDC42
Q5SXM2	Q16533	0.9960588216781616	SNAPC4	SNAPC1
Q9BYG5	Q05513	0.9960577487945556	PARD6B	PRKCZ
Q8ND30	Q8ND30	0.996054232120514	PPFIBP2	PPFIBP2
Q9UGJ0	Q9Y478	0.996053159236908	PRKAG2	PRKAB1
Q96L93	Q96L93	0.9960519075393676	KIF16B	KIF16B
A6NM10	P04439	0.9960494041442872	AQP12B	HLA-A
P10321	P15088	0.9960490465164183	HLA-C	CPA3
Q8TD30	P24298	0.996048092842102	GPT2	GPT
P10321	Q7Z2G1	0.9960458278656006	HLA-C	H2BW1
Q12986	O96018	0.996042013168335	NFX1	APBA3
P10321	Q8IU54	0.9960415363311768	HLA-C	IFNL1
Q9NQG5	Q5VT52	0.9960400462150574	RPRD1B	RPRD2
Q9UHF7	Q9UHF7	0.9960351586341858	TRPS1	TRPS1
Q9Y587	Q9UPM8	0.9960349798202516	AP4S1	AP4E1
Q04828	P52895	0.9960324764251708	AKR1C1	AKR1C2
Q9UDY6	Q9UPQ4	0.9960321187973022	TRIM10	TRIM35
Q8N7B1	Q8N7B1	0.996029794216156	HORMAD2	HORMAD2
Q5H9I0	P10321	0.9960297346115112	TFDP3	HLA-C
P31152	Q16659	0.996025562286377	MAPK4	MAPK6
P0C7T5	Q8N2M8	0.9960203170776368	ATXN1L	CLASRP
Q8N141	P35222	0.9960198402404784	ZFP82	CTNNB1
Q9BQD3	Q9NQZ6	0.9960195422172546	KXD1	ZC4H2
P46734	P52564	0.9960185289382936	MAP2K3	MAP2K6
P49840	O15169	0.9960156083106996	GSK3A	AXIN1
P51159	Q96C24	0.996013343334198	RAB27A	SYTL4
Q9NNX6	Q9H2X3	0.9960064888000488	CD209	CLEC4M
Q9H1K0	Q9H1K0	0.9960007071495056	RBSN	RBSN
Q8TDJ6	Q9GZN7	0.995994508266449	DMXL2	ROGDI
Q9Y6E0	Q9BUL8	0.995993435382843	STK24	PDCD10
O15013	O15013	0.995992124080658	ARHGEF10	ARHGEF10
P01889	P51575	0.9959905743598938	HLA-B	P2RX1
Q9NSN8	Q9NSN8	0.9959890842437744	SNTG1	SNTG1
Q5MIZ7	Q9NY27	0.9959875345230104	PPP4R3B	PPP4R2
O43583	Q9ULC4	0.9959858655929564	DENR	MCTS1
Q9Y2K7	P63208	0.9959849715232848	KDM2A	SKP1
Q8IV77	P04439	0.9959840774536132	CNGA4	HLA-A
O14544	Q9UBF6	0.9959824085235596	SOCS6	RNF7
P31150	Q9UL26	0.9959806203842164	GDI1	RAB22A
P28161	Q03013	0.995979905128479	GSTM2	GSTM4
O15392	Q53HL2	0.9959794878959656	BIRC5	CDCA8
Q9BS92	Q9UFN0	0.995972752571106	NIPSNAP3B	NIPSNAP3A
Q9BQ15	Q9NRY2	0.9959700107574464	NABP2	INIP
P10321	O95980	0.995969831943512	HLA-C	RECK
Q8TBZ2	Q8TBZ2	0.9959642291069032	MYCBPAP	MYCBPAP
Q07889	P62993	0.995962381362915	SOS1	GRB2
P28347	Q15562	0.9959615468978882	TEAD1	TEAD2
P10321	Q9BXJ5	0.9959600567817688	HLA-C	C1QTNF2
P13637	P20648	0.995956540107727	ATP1A3	ATP4A
P78348	P78348	0.995952844619751	ASIC1	ASIC1
Q92845	O14782	0.9959525465965272	KIFAP3	KIF3C
Q9Y275	Q5W0V3	0.9959489107131958	TNFSF13B	FHIP2A
Q86YD7	Q6ZWI9	0.9959489107131958	FAM90A1	RFPL4B
Q9NVX0	Q99871	0.9959477186203004	HAUS2	HAUS7
P49757	Q9Y6R0	0.9959459900856018	NUMB	NUMBL
P02792	Q9HAY2	0.9959418177604676	FTL	MAGEF1
Q8N5Y2	Q68DK7	0.9959417581558228	MSL3	MSL1
Q7Z4V5	Q9UBU7	0.9959359765052797	HDGFL2	DBF4
P10244	Q96GY3	0.9959346055984496	MYBL2	LIN37
Q9HAP6	Q5TGL8	0.9959315657615662	LIN7B	PXDC1
Q9HCJ3	Q15274	0.9959304928779602	RAVER2	QPRT
P01889	Q8TAF8	0.9959283471107484	HLA-B	LHFPL5
P01889	Q96A44	0.9959282279014589	HLA-B	SPSB4
Q86VW0	Q96B18	0.995927631855011	SESTD1	DACT3
Q9H8J5	P10321	0.995926320552826	MANSC1	HLA-C
Q14582	P61244	0.9959142208099364	MXD4	MAX
Q96DC7	Q8NB15	0.995905339717865	TMCO6	ZNF511
Q9NPF8	Q9NPF8	0.9959035515785216	ADAP2	ADAP2
Q8IYK4	Q8IYK4	0.995900571346283	COLGALT2	COLGALT2
Q9HCU9	Q8IUE1	0.9958964586257936	BRMS1	TGIF2LX
P45983	Q13202	0.9958962202072144	MAPK8	DUSP8
Q9BQD3	O60296	0.9958943724632264	KXD1	TRAK2
P10321	P04439	0.9958887696266174	HLA-C	HLA-A
P20839	Q9NVD3	0.9958874583244324	IMPDH1	SETD4
Q06330	Q92585	0.99588543176651	RBPJ	MAML1
Q9HB65	Q96JC9	0.9958822727203368	ELL3	EAF1
P25800	Q7Z6J8	0.995879888534546	LMO1	UBE3D
Q8TET4	Q8TET4	0.9958784580230712	GANC	GANC
Q8IXJ9	Q92560	0.9958748817443848	ASXL1	BAP1
Q9H6X4	Q14139	0.9958688616752625	TMEM134	UBE4A
Q8IWW6	Q8IWW6	0.9958617687225342	ARHGAP12	ARHGAP12
Q9BZX2	Q96BW1	0.995858907699585	UCK2	UPRT
222	P43353	0.9958569407463074		ALDH3B1
P29622	P04439	0.99585622549057	SERPINA4	HLA-A
Q6NXE6	Q6NXE6	0.9958552122116088	ARMC6	ARMC6
Q5T8D3	O95292	0.9958453178405762	ACBD5	VAPB
Q52LA3	Q96GY3	0.9958428144454956	LIN52	LIN37
Q96T68	F5GYL9	0.9958398938179016	SETDB2
Q9Y450	Q9Y450	0.9958394765853882	HBS1L	HBS1L
A6ZKI3	Q86TG7	0.9958378672599792	RTL8C	PEG10
O14775	P49758	0.995837152004242	GNB5	RGS6
Q96A44	Q9NZJ4	0.9958321452140808	SPSB4	SACS
P10321	Q13488	0.9958239793777466	HLA-C	TCIRG1
P10321	Q86Y38	0.9958239793777466	HLA-C	XYLT1
Q9UP95	Q9UHW9	0.9958223700523376	SLC12A4	SLC12A6
Q8IUE1	Q9UK53	0.9958206415176392	TGIF2LX	ING1
Q96PN7	Q13547	0.995812177658081	TRERF1	HDAC1
P10321	Q9HB09	0.995811939239502	HLA-C	BCL2L12
P01569	P05015	0.9958106279373168	IFNA5	IFNA16
O75167	O75167	0.9958101511001588	PHACTR2	PHACTR2
155400	P04439	0.9958077669143676		HLA-A
Q8NC01	P04439	0.9958063960075378	CLEC1A	HLA-A
P10321	Q6ZNE5	0.99579918384552	HLA-C	ATG14
P04439	Q96SJ8	0.99579918384552	HLA-A	TSPAN18
P05166	P05165	0.99579656124115	PCCB	PCCA
P10321	O14656	0.995794117450714	HLA-C	TOR1A
Q66GS9	Q8N3L3	0.9957929849624634	CEP135	TXLNB
P01889	Q92633	0.9957912564277648	HLA-B	LPAR1
Q96DX5	P12277	0.995790719985962	ASB9	CKB
P12757	Q13485	0.9957886934280396	SKIL	SMAD4
Q9BQG1	Q6XYQ8	0.9957817196846008	SYT3	SYT10
Q8NFA0	P78423	0.9957767128944396	USP32	CX3CL1
P19961	P04746	0.9957751631736756	AMY2B	AMY2A
441058	441058	0.9957733750343324
Q8WXK3	Q9UBF6	0.9957706928253174	ASB13	RNF7
O75474	Q8WXH0	0.9957684874534608	FRAT2	SYNE2
Q96PG8	Q92843	0.9957602620124816	BBC3	BCL2L2
O60548	Q3SYB3	0.9957572817802428	FOXD2	FOXD4L6
P12318	P31994	0.995756447315216	FCGR2A	FCGR2B
Q9NQ25	P04439	0.9957550168037416	SLAMF7	HLA-A
Q14D04	Q14D04	0.9957541823387146	VEPH1	VEPH1
Q13490	Q8TD20	0.995754063129425	BIRC2	SLC2A12
P18075	P18075	0.9957517385482788	BMP7	BMP7
Q11206	Q11206	0.9957495927810668	ST3GAL4	ST3GAL4
Q969R8	Q9Y664	0.9957462549209596	ITFG2	KPTN
P61601	P84074	0.9957444667816162	NCALD	HPCA
Q96A44	Q53FZ2	0.995743215084076	SPSB4	ACSM3
P10321	Q5VX71	0.99574077129364	HLA-C	SUSD4
Q5T0L3	Q9Y343	0.9957394599914552	SPATA46	SNX24
P01889	Q9HAW8	0.9957355260849	HLA-B	UGT1A10
O43715	Q9Y3B1	0.9957351088523864	TRIAP1	PRELID3B
Q6P1K8	P32780	0.9957327246665956	GTF2H2C; GTF2H2C_2	GTF2H1
P10321	Q96EF9	0.9957284331321716	HLA-C	ZHX1-C8orf76
P09382	P56199	0.9957256317138672	LGALS1	ITGA1
Q9Y597	Q719H9	0.9957202076911926	KCTD3	KCTD1
Q15057	Q96P50	0.9957196116447448	ACAP2	ACAP3
Q9Y5R8	Q9Y5R8	0.9957194328308104	TRAPPC1	TRAPPC1
Q92845	O15066	0.9957142472267152	KIFAP3	KIF3B
Q08289	P54284	0.9957131743431092	CACNB2	CACNB3
P51608	P51608	0.99571031332016	MECP2	MECP2
O15205	Q9Y5A7	0.9957101345062256	UBD	NUB1
101929950	Q15049	0.9957096576690674		MLC1
101929950	Q8NCR9	0.9957096576690674		CLRN3
Q96K83	Q2M1K9	0.9957064986228944	ZNF521	ZNF423
101929950	Q9P0M2	0.9957048296928406		AKAP7
O43715	Q96N28	0.9957045316696168	TRIAP1	PRELID3A
P15735	P46019	0.9957032799720764	PHKG2	PHKA2
Q2KHR2	O14593	0.9957018494606018	RFX7	RFXANK
Q6TDP4	Q9UH77	0.9956995844841005	KLHL17	KLHL3
Q8IWJ2	O60645	0.9956919550895692	GCC2	EXOC3
Q9BQ51	P10321	0.9956894516944884	PDCD1LG2	HLA-C
Q9BYE7	Q9BYE7	0.99568909406662	PCGF6	PCGF6
Q99525	P05114	0.9956885576248168	H4C7	HMGN1
Q49AM1	P35222	0.9956876635551452	MTERF2	CTNNB1
Q8N6V9	Q8N6V9	0.9956868886947632	TEX9	TEX9
P23610	P42858	0.99568372964859	F8A1; F8A2; F8A3	HTT
Q86VD1	Q86VD1	0.9956716895103456	MORC1	MORC1
Q8NA61	Q8NA61	0.9956711530685424	CBY2	CBY2
Q9UIL1	Q9NYK6	0.9956695437431335	SCOC	EURL
Q9NYZ3	Q9NYZ3	0.9956679940223694	GTSE1	GTSE1
O95863	P11161	0.9956623315811156	SNAI1	EGR2
P14416	101929950	0.9956612586975098	DRD2
O60921	O60921	0.9956596493721008	HUS1	HUS1
Q14147	Q6NVV7	0.9956578016281128	DHX34	CDPF1
Q9BRK4	Q9Y250	0.9956502318382264	LZTS2	LZTS1
Q14188	Q01094	0.9956429600715636	TFDP2	E2F1
A8MT69	Q8N2Z9	0.9956426620483398	CENPX	CENPS
P34925	Q8IWK6	0.9956392645835876	RYK	ADGRA3
Q16514	P21675	0.9956366419792176	TAF12	TAF1
Q92633	Q06418	0.995635986328125	LPAR1	TYRO3
P10321	Q9HBG7	0.99563467502594	HLA-C	LY9
Q99966	Q92793	0.9956331849098206	CITED1	CREBBP
P49746	P35443	0.9956316947937012	THBS3	THBS4
Q15654	A6NIX2	0.9956293106079102	TRIP6	WTIP
Q96DX7	Q5TA31	0.9956291317939758	TRIM44	RNF187
Q8TED9	Q8TED9	0.9956289529800416	AFAP1L1	AFAP1L1
O14639	Q9HD40	0.9956279397010804	ABLIM1	SEPSECS
P20248	Q9BY12	0.9956254363059998	CCNA2	SCAPER
P56706	P56705	0.995622217655182	WNT7B	WNT4
Q9NRZ7	Q9NRZ7	0.9956202507019044	AGPAT3	AGPAT3
Q8NFP7	Q9NZJ9	0.9956199526786804	NUDT10	NUDT4
Q12918	P35452	0.995616376399994	KLRB1	HOXD12
Q8WWL7	P38936	0.9956157207489014	CCNB3	CDKN1A
Q9Y275	Q6ZN16	0.9956128001213074	TNFSF13B	MAP3K15
Q3SY56	Q96DM3	0.9956013560295104	SP6	RMC1
Q01201	P25963	0.995601236820221	RELB	NFKBIA
Q15726	Q5ST30	0.9955986142158508	KISS1	VARS2
Q9C0B5	Q2TAP0	0.995598316192627	ZDHHC5	GOLGA7B
P10321	P04899	0.9955976009368896	HLA-C	GNAI2
Q02410	Q02410	0.9955955743789672	APBA1	APBA1
Q5KU26	Q5KU26	0.9955929517745972	COLEC12	COLEC12
Q8TDW5	Q8TDW5	0.9955907464027404	SYTL5	SYTL5
P53680	112268437	0.9955863356590272	AP2S1
Q0PNE2	Q8TE02	0.9955843687057496	ELP6	ELP5
Q9UPV9	Q9UPV9	0.9955835342407228	TRAK1	TRAK1
Q9BQD3	Q8N0Z3	0.995583474636078	KXD1	SPICE1
Q9NXC2	Q2PPJ7	0.9955800175666808	GFOD1	RALGAPA2
P10321	Q5VST9	0.995579957962036	HLA-C	OBSCN
A1L190	101929950	0.9955777525901794	SYCE3
P10321	Q15771	0.9955769181251526	HLA-C	RAB30
P49796	P43155	0.9955714344978333	RGS3	CRAT
P33260	P11712	0.9955676794052124	CYP2C18	CYP2C9
Q6PIY7	Q9P287	0.9955661296844482	TENT2	BCCIP
P10321	O95813	0.9955623745918274	HLA-C	CER1
Q9HAW7	Q8NET4	0.9955604076385498	UGT1A7	RTL9
P40692	P54278	0.9955590963363647	MLH1	PMS2
Q9BXL8	Q9Y2T4	0.995557963848114	CDCA4	PPP2R2C
Q86VS8	Q9H8T0	0.995552897453308	HOOK3	AKTIP
O75128	O75128	0.9955504536628724	COBL	COBL
P07315	P07316	0.9955500960350036	CRYGC	CRYGB
Q9GZM8	Q9GZM8	0.9955483078956604	NDEL1	NDEL1
Q96PM5	Q8TF42	0.9955466389656068	RCHY1	UBASH3B
Q9Y2M0	P40692	0.9955463409423828	FAN1	MLH1
O15431	A6NCS6	0.995544135570526	SLC31A1	C2orf72
P52747	Q9BY78	0.9955424666404724	ZNF143	RNF26
Q96IM9	Q96IM9	0.9955397844314576	DYDC2	DYDC2
P10321	O95389	0.9955393075942992	HLA-C	CCN6
O14764	P10321	0.9955391883850098	GABRD	HLA-C
Q6F5E8	Q6F5E8	0.9955388307571412	CARMIL2	CARMIL2
P04439	P01579	0.9955308437347412	HLA-A	IFNG
P10321	A8K4G0	0.9955259561538696	HLA-C	CD300LB
Q96T68	Q9UER7	0.9955233335494996	SETDB2	DAXX
O95416	P48431	0.995510995388031	SOX14	SOX2
Q8N468	101929950	0.9955102205276488	MFSD4A
P13994	P13994	0.9955074191093444	YJU2B	YJU2B
Q9UKG1	Q9UKG1	0.9955072999000548	APPL1	APPL1
Q9H5N1	Q96M89	0.9955015778541564	RABEP2	CCDC138
P01889	Q13253	0.9955013990402222	HLA-B	NOG
P01568	P04439	0.9954987168312072	IFNA21	HLA-A
Q9NQG6	Q9Y586	0.9954969882965088	MIEF1	MAB21L2
Q9Y2K9	Q8N4C7	0.9954969882965088	STXBP5L	STX19
P62079	Q9NWD8	0.9954969882965088	TSPAN5	TMEM248
P28698	Q8NBB4	0.9954969882965088	MZF1	ZSCAN1
Q9H7F4	Q8NFB2	0.9954969882965088	TMEM185B	TMEM185A
P36941	Q9H0I3	0.9954969882965088	LTBR	CFAP263
Q9UP95	Q8N5M9	0.9954931139945984	SLC12A4	JAGN1
P43355	Q07617	0.9954887628555298	MAGEA1	SPAG1
Q8NDX1	Q8NDX1	0.9954846501350404	PSD4	PSD4
Q9H0R6	O43716	0.9954763054847716	QRSL1	GATC
Q9BY11	Q9BY11	0.995476245880127	PACSIN1	PACSIN1
P47736	P47736	0.995472252368927	RAP1GAP	RAP1GAP
O75648	P11226	0.9954716563224792	TRMU	MBL2
P60983	O60234	0.9954643845558168	GMFB	GMFG
Q9ULX7	Q96C86	0.9954624176025392	CA14	DCPS
Q5T681	101929950	0.9954609274864196	C10orf62
Q16539	Q16644	0.9954575300216676	MAPK14	MAPKAPK3
Q3BBV0	Q9H094	0.995456874370575	NBPF1	NBPF3
P10321	Q9NQ25	0.9954543709754944	HLA-C	SLAMF7
Q96MD2	Q969R8	0.9954497814178468	KICS2	ITFG2
Q69YH5	P36873	0.9954479336738586	CDCA2	PPP1CC
O75474	Q969X0	0.9954439997673036	FRAT2	RILPL2
Q9Y295	Q8WU90	0.99544358253479	DRG1	ZC3H15
Q15283	Q15283	0.9954419732093812	RASA2	RASA2
Q9NRP7	Q9NRP7	0.9954419732093812	STK36	STK36
Q9P2E7	Q9P2E7	0.9954419732093812	PCDH10	PCDH10
Q9Y5X3	Q13596	0.995441436767578	SNX5	SNX1
P23508	P23508	0.99543559551239	MCC	MCC
P46019	P46019	0.99543559551239	PHKA2	PHKA2
Q99743	Q9C0C6	0.9954346418380736	NPAS2	CIPC
O60870	Q9BUU2	0.995431125164032	KIN	METTL22
Q86XL3	Q86XL3	0.9954163432121276	ANKLE2	ANKLE2
Q8N3R9	Q8N3R9	0.9954163432121276	PALS1	PALS1
Q14573	A2RU30	0.9954153895378112	ITPR3	TESPA1
P10321	O43827	0.9954140782356262	HLA-C	ANGPTL7
Q8N4P2	Q8N4P2	0.995413899421692	IFT70B	IFT70B
Q15562	Q9GZV5	0.995411217212677	TEAD2	WWTR1
Q9H2C0	Q9H2C0	0.995410680770874	GAN	GAN
O14508	Q9UBF6	0.9954102635383606	SOCS2	RNF7
P01569	P01563	0.9954100847244264	IFNA5	IFNA2
Q8WUA8	Q8NBZ7	0.995409369468689	TSKU	UXS1
Q9NQG5	Q96P16	0.9954085946083068	RPRD1B	RPRD1A
P01889	P13598	0.9954043626785278	HLA-B	ICAM2
Q9BQI3	Q14154	0.9954015612602234	EIF2AK1	DELE1
Q96IQ9	O94953	0.9953983426094056	ZNF414	KDM4B
P10321	Q9Y2T6	0.995396077632904	HLA-C	GPR55
101929950	O43934	0.9953935146331788		MFSD11
Q9UH92	Q9HAP2	0.9953933954238892	MLX	MLXIP
Q6NW29	Q9Y3S2	0.9953886270523072	RWDD4	ZNF330
P63208	Q8NEA4	0.9953875541687012	SKP1	FBXO36
P10321	Q96DC7	0.995380997657776	HLA-C	TMCO6
P10321	Q9Y478	0.9953800439834596	HLA-C	PRKAB1
Q86YD7	Q9UGL1	0.99537992477417	FAM90A1	KDM5B
Q7Z7F0	Q9NQZ5	0.99537992477417	KHDC4	STARD7
Q53T59	Q8N961	0.9953696131706238	HS1BP3	ABTB2
Q9BUT9	Q3MHD2	0.9953681826591492	MCRIP2	LSM12
Q9UHF0	P04439	0.9953635931015016	TAC3	HLA-A
P11511	P11511	0.9953632950782776	CYP19A1	CYP19A1
P01889	Q14254	0.9953612089157104	HLA-B	FLOT2
Q13547	O75362	0.9953611493110656	HDAC1	ZNF217
Q86TI2	Q86TI2	0.9953597784042358	DPP9	DPP9
Q14722	Q13303	0.9953593015670776	KCNAB1	KCNAB2
P10321	P11511	0.9953592419624328	HLA-C	CYP19A1
Q9Y6Y8	O75638	0.9953542351722716	SEC23IP	CTAG2
O15126	O15126	0.9953436851501464	SCAMP1	SCAMP1
Q9UBT6	Q8N5Z5	0.995341181755066	POLK	KCTD17
P10321	Q8NI32	0.9953410625457764	HLA-C	LYPD6B
Q9C0B6	P04439	0.9953392744064332	BRINP2	HLA-A
Q9NXV6	Q9NXV6	0.9953363537788392	CDKN2AIP	CDKN2AIP
P10321	Q5VU57	0.9953362345695496	HLA-C	AGBL4
P01889	Q92930	0.9953343868255616	HLA-B	RAB8B
P31146	P31146	0.995332896709442	CORO1A	CORO1A
Q02153	Q02153	0.9953291416168212	GUCY1B1	GUCY1B1
P63208	Q8NHM5	0.9953269362449646	SKP1	KDM2B
Q9H1R3	Q9H1R3	0.995323657989502	MYLK2	MYLK2
Q8N6G5	Q8N6G5	0.9953224062919616	CSGALNACT2	CSGALNACT2
Q96T51	Q96T51	0.9953217506408693	RUFY1	RUFY1
P11464	P11464	0.995316743850708	PSG1	PSG1
Q8IVM8	P10321	0.9953113198280334	SLC22A9	HLA-C
Q15853	P22415	0.9953086376190186	USF2	USF1
O60218	C9JRZ8	0.9953062534332277	AKR1B10	AKR1B15
P01889	Q9C0B6	0.9953048229217528	HLA-B	BRINP2
Q9UNF0	Q9UNF0	0.9953033924102784	PACSIN2	PACSIN2
P21266	P21266	0.9953020811080932	GSTM3	GSTM3
P07949	P07949	0.9953010082244872	RET	RET
O14495	Q8TBJ4	0.9952991604804992	PLPP3	PLPPR1
A8K8P3	Q12798	0.995297074317932	SFI1	CETN1
Q9H7L9	Q8IUE1	0.9952970147132874	SUDS3	TGIF2LX
Q9NUS5	Q68DK2	0.9952950477600098	AP5S1	ZFYVE26
P11137	P11137	0.9952950477600098	MAP2	MAP2
Q92932	Q92932	0.9952885508537292	PTPRN2	PTPRN2
Q309B1	P04439	0.9952812790870668	TRIM16L	HLA-A
Q16254	Q14188	0.995280921459198	E2F4	TFDP2
P01889	Q8IU54	0.9952772855758668	HLA-B	IFNL1
Q8N5M1	Q8N5M1	0.9952762126922609	ATPAF2	ATPAF2
Q00005	Q9BXL8	0.9952750205993652	PPP2R2B	CDCA4
Q8N0V5	Q9BSE2	0.9952734708786012	GCNT2	TMEM79
Q9NUS5	Q9H0R1	0.9952709078788756	AP5S1	AP5M1
Q96P50	Q96P50	0.9952690601348876	ACAP3	ACAP3
Q9BZ71	Q14008	0.9952682852745056	PITPNM3	CKAP5
P19086	P19086	0.9952602386474608	GNAZ	GNAZ
101929950	Q53H80	0.9952539205551147		AKIRIN2
Q7Z7A4	Q7Z7A4	0.9952523708343506	PXK	PXK
Q6UWW8	Q86YD3	0.9952512979507446	CES3	TMEM25
P41212	P41212	0.99524986743927	ETV6	ETV6
Q8TDD5	Q8IZK6	0.9952430129051208	MCOLN3	MCOLN2
Q96PP8	Q96PP8	0.9952419400215148	GBP5	GBP5
Q86UP0	P55289	0.9952359199523926	CDH24	CDH12
P17275	P15408	0.99523264169693	JUNB	FOSL2
Q9BYZ8	P10321	0.9952216744422911	REG4	HLA-C
Q9UJQ4	Q9UJQ4	0.995217502117157	SALL4	SALL4
Q86YD7	P25440	0.995216965675354	FAM90A1	BRD2
P01889	P09466	0.9952157139778136	HLA-B	PAEP
Q7Z6A9	P04439	0.9952119588851928	BTLA	HLA-A
P10321	Q6GMV1	0.9952107667922974	HLA-C
P20815	P20815	0.9952090382575988	CYP3A5	CYP3A5
P09382	Q12913	0.9952077269554138	LGALS1	PTPRJ
Q6P1J9	Q8WVC0	0.9952062368392944	CDC73	LEO1
Q8NA77	P04439	0.9952035546302797	TEX19	HLA-A
Q6ZTW0	O75145	0.9951989650726318	TPGS1	PPFIA3
Q9BW91	Q9BW91	0.9951969385147096	NUDT9	NUDT9
Q9H0X9	Q9H0X9	0.9951969385147096	OSBPL5	OSBPL5
Q96AQ6	Q96AQ6	0.9951925873756408	PBXIP1	PBXIP1
O75351	O75351	0.9951915740966796	VPS4B	VPS4B
Q9BSQ5	O14713	0.9951865673065186	CCM2	ITGB1BP1
P52799	O75056	0.9951857924461364	EFNB2	SDC3
P55211	112401	0.9951857924461364	CASP9
Q13137	Q13137	0.9951837062835692	CALCOCO2	CALCOCO2
P04150	P04150	0.9951810240745544	NR3C1	NR3C1
Q9Y294	Q9NPG3	0.9951784014701844	ASF1A	UBN1
P60510	Q14142	0.9951682686805724	PPP4C	TRIM14
Q9Y496	Q9Y496	0.9951598644256592	KIF3A	KIF3A
Q9H257	Q9H257	0.9951559901237488	CARD9	CARD9
Q9H4X1	Q9Y4G6	0.9951512217521667	RGCC	TLN2
Q6P444	Q6P444	0.995148777961731	MTFR2	MTFR2
Q6ICB4	P32019	0.995148241519928	PHETA2	INPP5B
Q9NYY1	P10321	0.9951347708702089	IL20	HLA-C
A6ND20	Q96G04	0.9951343536376952		EEF2KMT
Q6T4P5	Q8TBJ4	0.9951342940330504	PLPPR3	PLPPR1
O60333	O60333	0.9951316714286804	KIF1B	KIF1B
Q8TEL6	Q8TEL6	0.9951300024986268	TRPC4AP	TRPC4AP
Q09019	Q09019	0.9951263666152954	DMWD	DMWD
Q14135	Q9H1B7	0.9951246380805968	VGLL4	IRF2BPL
Q9BSB4	O75143	0.9951234459877014	ATG101	ATG13
Q8WV41	O94868	0.995123326778412	SNX33	FCHSD2
P10321	Q3I5F7	0.995118260383606	HLA-C	ACOT6
P48426	P78356	0.995116651058197	PIP4K2A	PIP4K2B
P01889	P28845	0.9951146245002748	HLA-B	HSD11B1
P31150	Q6IQ22	0.9951122999191284	GDI1	RAB12
O00478	O00478	0.9951111078262328	BTN3A3	BTN3A3
P10321	Q14D04	0.9951106309890748	HLA-C	VEPH1
Q96A49	Q96A49	0.9951102137565612	SYAP1	SYAP1
Q9Y587	Q9Y6B7	0.9951096773147584	AP4S1	AP4B1
O15480	P43355	0.9951091408729552	MAGEB3	MAGEA1
Q9BQF6	Q9UER7	0.9951047897338868	SENP7	DAXX
C9JHY2	A8MW92	0.995104730129242		PHF20L1
Q5BVD1	Q8WWY8	0.9951012134552002	TTMP	LIPH
Q8TAM1	O60232	0.9950982928276062	BBS10	ZNRD2
Q86UW9	P84074	0.99509596824646	DTX2	HPCA
Q9BXK1	P07738	0.9950937628746032	KLF16	BPGM
Q6UWV2	Q9BSE2	0.995093584060669	MPZL3	TMEM79
Q15569	Q7Z6M1	0.9950873255729676	TESK1	RABEPK
Q8NAA4	Q9H1Y0	0.9950871467590332	ATG16L2	ATG5
P78381	P16885	0.9950834512710572	SLC35A2	PLCG2
Q9H706	Q9H706	0.9950821995735168	GAREM1	GAREM1
O75061	O75061	0.9950821995735168	DNAJC6	DNAJC6
101929950	Q5TEU4	0.9950814843177797		NDUFAF5
P12318	P31995	0.995080590248108	FCGR2A	FCGR2C
P20839	Q67FW5	0.9950791001319884	IMPDH1	B3GNTL1
P10321	Q5TIA1	0.9950782060623168	HLA-C	MEI1
Q9H0N0	Q9NRW1	0.9950774908065796	RAB6C	RAB6B
P20338	P61018	0.9950766563415528	RAB4A	RAB4B
P20160	P04439	0.9950765371322632	AZU1	HLA-A
Q8TDR2	Q05D32	0.9950737953186036	STK35	CTDSPL2
P02792	Q86Y97	0.995073139667511	FTL	KMT5C
Q96BM9	P04439	0.9950708746910096	ARL8A	HLA-A
P35240	P35240	0.9950652718544006	NF2	NF2
Q00978	P10321	0.9950651526451112	IRF9	HLA-C
O95926	O95926	0.995058000087738	SYF2	SYF2
P43363	Q8WUB2	0.995056688785553	MAGEA10	FAM216A
P04439	Q8N205	0.9950532913208008	HLA-A	SYNE4
O14908	Q8TF64	0.9950527548789978	GIPC1	GIPC3
O60231	Q92917	0.9950522184371948	DHX16	GPKOW
Q8NFP9	P24593	0.9950520396232604	NBEA	IGFBP5
Q9UK55	P04439	0.9950509667396544	SERPINA10	HLA-A
P10321	P22748	0.9950487017631532	HLA-C	CA4
Q9Y6Q5	P61966	0.9950485825538636	AP1M2	AP1S1
O75436	O75436	0.9950484037399292	VPS26A	VPS26A
O14576	P51808	0.9950430989265442	DYNC1I1	DYNLT3
P01889	Q8NC01	0.9950417280197144	HLA-B	CLEC1A
Q96LR7	Q8IXS8	0.995041012763977	CIMIP5	HYCC2
P08397	P08397	0.9950392842292786	HMBS	HMBS
Q8N4N8	Q8N4N8	0.9950381517410278	KIF2B	KIF2B
Q14676	Q96B97	0.9950370192527772	MDC1	SH3KBP1
P49354	P49356	0.9950369000434875	FNTA	FNTB
P0CW24	P10321	0.9950328469276428	PNMA6A	HLA-C
P08637	P08637	0.9950289130210876	FCGR3A	FCGR3A
O43439	Q9GZV8	0.995023787021637	CBFA2T2	PRDM14
Q8ND90	Q9UL42	0.9950213432312012	PNMA1	PNMA2
100287362	Q9UI38	0.99500972032547		PRSS50
Q96T55	P04439	0.9950092434883118	KCNK16	HLA-A
Q8N112	P10321	0.995008111000061	LSMEM2	HLA-C
P01889	P09923	0.9950048923492432	HLA-B	ALPI
O95156	P01889	0.9950007796287536	NXPH2	HLA-B
P10321	P56645	0.9949979782104492	HLA-C	PER3
Q9NNX1	Q9NNX1	0.9949974417686462	TUFT1	TUFT1
P0C1Z6	Q96C92	0.994996964931488	TFPT	ENTR1
Q6ZW49	Q9BTK6	0.9949949979782104	PAXIP1	PAGR1
Q8TCY9	Q8TCY9	0.994994819164276	URGCP	URGCP
Q86UN6	P04439	0.9949901103973388	AKAP14	HLA-A
Q5TGI0	Q6P3X8	0.9949896335601808	FAXC	PGBD2
Q9P1Q0	Q9Y248	0.9949881434440612	VPS54	GINS2
Q9UER7	P46100	0.9949836730957032	DAXX	ATRX
Q96DN6	Q76L83	0.9949820041656494	MBD6	ASXL2
Q93088	Q93088	0.994981288909912	BHMT	BHMT
Q7RTV5	Q9NRD5	0.9949793219566344	PRXL2C	PICK1
Q9HBF4	Q9HBF4	0.9949788451194764	ZFYVE1	ZFYVE1
Q969Q6	Q96LK0	0.9949787259101868	PPP2R3C	CEP19
Q8IUH3	Q8IUH3	0.9949752688407898	RBM45	RBM45
Q9NXH9	Q9NXH9	0.9949750900268556	TRMT1	TRMT1
Q8NF99	Q8NF99	0.9949731826782228	ZNF397	ZNF397
Q8WWV3	Q8NI37	0.9949672222137452	RTN4IP1	PPTC7
Q9Y3Q7	Q9Y3Q7	0.994964838027954	ADAM18	ADAM18
P01889	P03950	0.9949628710746764	HLA-B	ANG
Q96GX5	Q9BSU1	0.9949617981910706	MASTL	PHAF1
P20849	Q9BZL4	0.994958758354187	COL9A1	PPP1R12C
O00522	Q9BSQ5	0.9949564337730408	KRIT1	CCM2
Q9BWW4	P61371	0.9949533939361572	SSBP3	ISL1
O14578	O14907	0.9949494004249572	CIT	TAX1BP3
Q6PJW8	P62136	0.9949358105659484	CNST	PPP1CA
A1L390	A1L390	0.9949352145195008	PLEKHG3	PLEKHG3
Q8N5V2	Q8N5V2	0.9949325323104858	NGEF	NGEF
Q96K31	P10321	0.9949292540550232	C8orf76	HLA-C
Q14558	Q14558	0.9949260354042052	PRPSAP1	PRPSAP1
P10321	P01562	0.9949232339859008	HLA-C	IFNA1; IFNA13
Q8NCE0	Q8NCE0	0.994913935661316	TSEN2	TSEN2
Q9BW85	Q53H47	0.9949129819869996	YJU2	SETMAR
Q8NEY4	Q8NEY4	0.9949127435684204	ATP6V1C2	ATP6V1C2
Q9NPJ8	Q96PE3	0.9949124455451964	NXT2	INPP4A
101929950	P01135	0.9949109554290771		TGFA
Q969R5	Q969R5	0.994909167289734	L3MBTL2	L3MBTL2
Q96EN9	P51665	0.994906723499298	REX1BD	PSMD7
Q8NA72	Q12798	0.9949000477790833	POC5	CETN1
Q5VWQ8	Q9UJF2	0.994897723197937	DAB2IP	RASAL2
Q96KN2	Q96KN2	0.994895339012146	CNDP1	CNDP1
Q8WV16	Q8WV16	0.9948943257331848	DCAF4	DCAF4
Q8IYD1	P15170	0.9948927760124208	GSPT2	GSPT1
Q3KR37	Q3KR37	0.9948922395706176	GRAMD1B	GRAMD1B
Q9BTV6	Q9BTV6	0.9948912262916564	DPH7	DPH7
P32241	101929950	0.9948852062225342	VIPR1
Q99747	Q99747	0.9948850870132446	NAPG	NAPG
Q86YE8	Q13263	0.9948843717575072	ZNF573	TRIM28
O75386	O75386	0.994882345199585	TULP3	TULP3
P01889	Q9BZQ4	0.9948809146881104	HLA-B	NMNAT2
Q8N112	Q8NHP6	0.9948790073394777	LSMEM2	MOSPD2
Q86Y38	Q86Y38	0.9948768615722656	XYLT1	XYLT1
101929950	Q9BPU9	0.9948750734329224		B9D2
Q7Z6M2	P63208	0.9948744177818298	FBXO33	SKP1
O75030	P19484	0.994873583316803	MITF	TFEB
Q8WVL7	Q9UIM3	0.9948728680610656	ANKRD49	FKBPL
P41226	P41226	0.9948720932006836	UBA7	UBA7
653166	101929950	0.994869351387024
O60927	P62136	0.9948689937591552	PPP1R11	PPP1CA
Q9ULD0	Q9ULD0	0.994867503643036	OGDHL	OGDHL
Q15911	Q15911	0.994867503643036	ZFHX3	ZFHX3
Q70JA7	Q70JA7	0.9948663711547852	CHSY3	CHSY3
P10321	Q8IY21	0.9948650002479552	HLA-C	DDX60
O95391	Q9H2H8	0.9948645234107972	SLU7	PPIL3
Q8WWH5	Q8WWH5	0.994863986968994	TRUB1	TRUB1
Q9BWG4	P61371	0.994863212108612	SSBP4	ISL1
P48544	P48549	0.9948626756668092	KCNJ5	KCNJ3
P10321	Q13790	0.9948604702949524	HLA-C	APOF
Q9UJA5	Q9UJA5	0.9948589205741882	TRMT6	TRMT6
Q9UKJ5	Q9BPW9	0.9948577880859376	CHIC2	DHRS9
P54284	P54284	0.9948577284812928	CACNB3	CACNB3
Q9Y216	Q9Y216	0.9948577284812928	MTMR7	MTMR7
Q9Y597	Q9Y597	0.9948563575744628	KCTD3	KCTD3
Q8IX04	Q8NDC4	0.9948558807373048	UEVLD	MORN4
Q99856	Q8IVW6	0.9948523044586182	ARID3A	ARID3B
P62837	Q96BH1	0.9948506355285645	UBE2D2	RNF25
Q9HCH5	O00194	0.9948459267616272	SYTL2	RAB27B
Q8NB78	Q92560	0.9948449730873108	KDM1B	BAP1
101929950	Q07325	0.9948428869247437		CXCL9
Q9NX14	P10321	0.9948385953903198	NDUFB11	HLA-C
Q8NEB7	P04439	0.9948363900184632	ACRBP	HLA-A
Q8NI77	P36873	0.9948336482048036	KIF18A	PPP1CC
Q96C24	O00194	0.9948323369026184	SYTL4	RAB27B
Q96MG7	Q96MF7	0.9948309659957886	NSMCE3	NSMCE2
Q9NUS5	O43299	0.9948307275772096	AP5S1	AP5Z1
P09210	P09210	0.9948304295539856	GSTA2	GSTA2
Q13555	Q13557	0.9948261380195618	CAMK2G	CAMK2D
Q9UP95	Q9UP95	0.9948251247406006	SLC12A4	SLC12A4
Q99598	Q6ZU80	0.9948245882987976	TSNAX	CEP128
P51959	A6NMK7	0.9948232173919678	CCNG1	CPSF4L
P45983	P45984	0.994819402694702	MAPK8	MAPK9
P07510	P04439	0.9948168396949768	CHRNG	HLA-A
Q8N1P7	Q8TAT5	0.9948144555091858	CRYBG2	NEIL3
Q96F86	Q96F86	0.994811236858368	EDC3	EDC3
O60477	P04439	0.9948092699050904	BRINP1	HLA-A
Q5VY09	Q9Y2T4	0.9948068261146544	IER5	PPP2R2C
Q8TF40	Q9NP79	0.994806468486786	FNIP1	VTA1
P00326	P00325	0.9948055148124696	ADH1C	ADH1B
Q3MIT2	Q9NX38	0.9948052763938904	PUS10	ABITRAM
Q5T5M9	Q9BQQ3	0.9948015213012696	CCNJ	GORASP1
P01889	Q6GMV1	0.9948007464408876	HLA-B
Q7Z5G4	Q9NY35	0.9947962164878844	GOLGA7	CLDND1
Q8WUW1	Q92558	0.9947891235351562	BRK1	WASF1
F5GYL9	Q7Z6Z6	0.9947857856750488		PNPLA5
Q9Y6Y1	Q8N4Q1	0.9947789907455444	CAMTA1	CHCHD4
Q9BXI6	Q08830	0.9947694540023804	TBC1D10A	FGL1
P01889	P04439	0.9947681427001952	HLA-B	HLA-A
Q8N4J0	P08235	0.994766116142273	CARNMT1	NR3C2
Q9HAU4	Q9HAU4	0.9947648644447328	SMURF2	SMURF2
P10321	O95072	0.9947639107704164	HLA-C	REC8
P28330	P28330	0.9947629570961	ACADL	ACADL
P10321	P20160	0.994756042957306	HLA-C	AZU1
Q969R8	Q5T011	0.9947553277015686	ITFG2	SZT2
Q14643	Q9Y6F6	0.9947529435157776	ITPR1	IRAG1
Q01826	Q01826	0.9947487115859984	SATB1	SATB1
Q8N3S3	Q9UMS5	0.9947446584701538	PHTF2	PHTF1
Q14691	Q9BRT9	0.9947425723075868	GINS1	GINS4
Q9NNX6	P28222	0.9947421550750732	CD209	HTR1B
Q684P5	P47736	0.994737982749939	RAP1GAP2	RAP1GAP
Q9H3Y0	P10321	0.9947370886802672	R3HDML	HLA-C
Q9UK22	O95479	0.9947327375411988	FBXO2	H6PD
101929950	Q8NCT3	0.9947311878204346		MATCAP2
P10321	P01374	0.9947298169136048	HLA-C	LTA
P15735	Q93100	0.9947289228439332	PHKG2	PHKB
Q8N2W9	P04439	0.9947284460067748	PIAS4	HLA-A
P10321	Q99742	0.9947265982627868	HLA-C	NPAS1
Q8ND90	P0CW24	0.994726538658142	PNMA1	PNMA6A
Q6ZSC3	P02792	0.9947234988212584	RBM43	FTL
Q9NVJ2	Q96BM9	0.9947221875190736	ARL8B	ARL8A
Q92838	Q92838	0.9947160482406616	EDA	EDA
Q8TE99	Q8TE99	0.9947160482406616	PXYLP1	PXYLP1
Q969Z4	Q969Z4	0.9947160482406616	RELT	RELT
P56937	P56937	0.9947160482406616	HSD17B7	HSD17B7
Q0JRZ9	Q9UBC2	0.9947112798690796	FCHO2	EPS15L1
Q86YR5	Q86UD0	0.9947090744972228	GPSM1	SAPCD2
P01889	Q8NET5	0.9947072863578796	HLA-B	NFAM1
Q8NB14	Q8NB14	0.9946992993354796	USP38	USP38
P14598	P14598	0.9946966171264648	NCF1	NCF1
54101	54101	0.9946933388710022
Q9NR22	Q9NR22	0.9946904182434082	PRMT8	PRMT8
O95257	Q9Y6R4	0.9946900010108948	GADD45G	MAP3K4
Q14457	Q6ZNE5	0.994685709476471	BECN1	ATG14
Q15910	O43189	0.9946856498718262	EZH2	PHF1
Q9GZM8	Q155Q3	0.9946855306625366	NDEL1	DIXDC1
101929950	P50135	0.9946805834770204		HNMT
101929950	Q9H0Y0	0.9946805834770204		ATG10
Q9BVI0	101929950	0.9946805238723756	PHF20
O75159	Q9UBF6	0.9946798086166382	SOCS5	RNF7
Q96JB5	Q96JB5	0.9946795105934144	CDK5RAP3	CDK5RAP3
Q9BS91	O00214	0.9946768283843994	SLC35A5	LGALS8
O75783	Q86UL8	0.9946768283843994	RHBDL1	MAGI2
Q9NX65	Q9H4T2	0.9946768283843994	ZSCAN32	ZSCAN16
P08476	Q9NU53	0.9946768283843994	INHBA	GINM1
O75558	Q15833	0.994676113128662	STX11	STXBP2
P28068	P28068	0.994672417640686	HLA-DMB	HLA-DMB
P23526	Q9BV19	0.9946704506874084	AHCY	C1orf50
P49137	P49137	0.9946690201759338	MAPKAPK2	MAPKAPK2
Q7Z4G4	Q7Z4G4	0.9946634769439696	TRMT11	TRMT11
Q86UN6	Q15506	0.9946625232696532	AKAP14	SPA17
C9JHY2	Q9P2N6	0.9946624636650084		KANSL3
A2RUC4	A2RUC4	0.9946620464324952	TYW5	TYW5
P01889	Q6HA08	0.994659960269928	HLA-B	ASTL
Q9UHQ7	Q5VVJ2	0.994654893875122	TCEAL9	MYSM1
P10321	O75175	0.9946513175964355	HLA-C	CNOT3
Q9UPT6	Q9UPT6	0.9946489334106444	MAPK8IP3	MAPK8IP3
Q9BY43	Q9BY43	0.9946476817131042	CHMP4A	CHMP4A
P01889	P78333	0.9946470260620116	HLA-B	GPC5
Q9NUK0	Q9NR56	0.9946416020393372	MBNL3	MBNL1
P10321	P04746	0.9946412444114684	HLA-C	AMY2A
P10321	O96018	0.994641125202179	HLA-C	APBA3
Q02127	Q3KNT9	0.9946410059928894	DHODH	TMEM95
400359	101929950	0.9946370720863342
Q6NYC8	Q5U651	0.9946362376213074	PPP1R18	RASIP1
O60645	O60645	0.9946336150169371	EXOC3	EXOC3
Q13451	Q13451	0.9946324229240416	FKBP5	FKBP5
O96013	O96013	0.9946305751800536	PAK4	PAK4
Q14562	Q14562	0.994629681110382	DHX8	DHX8
Q8IWY9	Q9NVP2	0.9946277737617492	CDAN1	ASF1B
Q96RT8	Q96RT8	0.9946277141571044	TUBGCP5	TUBGCP5
Q9BXJ9	P41227	0.994625687599182	NAA15	NAA10
Q96A65	O60645	0.9946243166923524	EXOC4	EXOC3
Q9UJA5	Q96FX7	0.9946235418319702	TRMT6	TRMT61A
Q96RT8	Q9NRH3	0.9946212768554688	TUBGCP5	TUBG2
Q9BSJ6	Q8NHU6	0.9946196675300598	PIMREG	TDRD7
Q9UKZ9	Q9UKZ9	0.9946179389953612	PCOLCE2	PCOLCE2
Q8TD22	Q8TD22	0.9946168661117554	SFXN5	SFXN5
Q147X3	Q9BRA0	0.9946120381355286	NAA30	NAA38
Q01804	Q99417	0.9946110248565674	OTUD4	MYCBP
Q8NHY5	O60671	0.9946025013923644	HUS1B	RAD1
P42224	P42224	0.9946016669273376	STAT1	STAT1
Q9UK55	Q9UK55	0.9945985674858092	SERPINA10	SERPINA10
P28340	P28340	0.9945985674858092	POLD1	POLD1
P01889	P07766	0.9945973753929138	HLA-B	CD3E
Q99439	Q99439	0.9945968389511108	CNN2	CNN2
Q96L46	Q8IVB5	0.994592308998108	CAPNS2	LIX1L
P10321	P04217	0.9945918917655944	HLA-C	A1BG
P10321	P78358	0.9945913553237916	HLA-C	CTAG1A; CTAG1B
Q8TDD5	Q8TDD5	0.9945902824401855	MCOLN3	MCOLN3
Q92932	P01889	0.9945895671844482	PTPRN2	HLA-B
Q9BS16	Q9H3R5	0.9945887923240662	CENPK	CENPH
101929950	Q96ST3	0.9945868253707886		SIN3A
Q8TEQ0	84127	0.994586706161499	SNX29
Q15696	7310	0.9945850372314452	ZRSR2
Q8N9I9	Q96EP1	0.9945785999298096	DTX3	CHFR
O43189	26148	0.9945759177207948	PHF1
P10321	Q96IY4	0.9945749044418336	HLA-C	CPB2
Q08AG7	Q96CW5	0.9945748448371888	MZT1	TUBGCP3
P98077	P10321	0.9945748448371888	SHC2	HLA-C
Q9NUS5	Q96JI7	0.9945628643035888	AP5S1	SPG11
Q07954	A6NKZ8	0.9945601224899292	LRP1
O43924	P51157	0.99455988407135	PDE6D	RAB28
Q9Y496	Q92845	0.9945566654205322	KIF3A	KIFAP3
O14531	Q12851	0.9945565462112428	DPYSL4	MAP4K2
P21453	P10321	0.994555413722992	S1PR1	HLA-C
Q9P206	Q9P206	0.9945520758628844	NHSL3	NHSL3
Q96QS6	101929950	0.9945513010025024	PSKH2
P49802	O14775	0.994548499584198	RGS7	GNB5
Q96BQ3	P10321	0.9945449829101562	TRIM43	HLA-C
Q03135	101929950	0.9945385456085204	CAV1
Q8WUW1	O75506	0.9945369958877563	BRK1	HSBP1
Q9BSL1	Q9BSL1	0.9945327043533324	UBAC1	UBAC1
Q8WYA1	Q8WYA1	0.9945319294929504	BMAL2	BMAL2
P25208	Q13952	0.9945276379585266	NFYB	NFYC
P48594	P48594	0.99452543258667	SERPINB4	SERPINB4
P10321	P32249	0.9945248961448668	HLA-C	GPR183
P30519	P30519	0.9945241212844848	HMOX2	HMOX2
Q9UID6	P35222	0.9945239424705504	ZNF639	CTNNB1
P01889	P78358	0.994521975517273	HLA-B	CTAG1A; CTAG1B
Q5T1V6	Q9BPX1	0.9945217370986938	DDX59	HSD17B14
Q96CV9	Q96CV9	0.9945169687271118	OPTN	OPTN
Q9Y6H6	O43900	0.9945124387741088	KCNE3	PRICKLE3
Q96MT3	Q9Y6H6	0.9945104718208312	PRICKLE1	KCNE3
P20711	P35613	0.9945042729377748	DDC	BSG
Q9H1I8	Q9H1I8	0.9945017099380492	ASCC2	ASCC2
P51159	Q9UNE2	0.9945002794265748	RAB27A	RPH3AL
Q05D32	Q8N165	0.9944948554039	CTDSPL2	PDIK1L
Q8WUP2	Q15464	0.994490921497345	FBLIM1	SHB
A8MW92	Q9P2N6	0.994488537311554	PHF20L1	KANSL3
Q9H334	O15409	0.9944883584976196	FOXP1	FOXP2
Q9UPW6	Q9UPW6	0.9944828152656556	SATB2	SATB2
Q15973	Q13263	0.99447900056839	ZNF124	TRIM28
P10321	Q5SQH8	0.9944705963134766	HLA-C	C6orf136
Q9BWU1	Q9BWU1	0.994469940662384	CDK19	CDK19
O95238	O95238	0.9944698810577391	SPDEF	SPDEF
Q2LD37	Q8IWP9	0.9944684505462646	BLTP1	CCDC28A
Q9Y5I2	Q9Y5I2	0.9944620132446288	PCDHA10	PCDHA10
P55286	P10321	0.9944605827331544	CDH8	HLA-C
Q8TDW5	O00194	0.9944601655006408	SYTL5	RAB27B
O95999	Q9UDY8	0.9944592714309692	BCL10	MALT1
Q93062	Q93062	0.994458258152008	RBPMS	RBPMS
P62837	P62837	0.9944568872451782	UBE2D2	UBE2D2
A8MPS7	P22061	0.9944551587104796	YDJC	PCMT1
Q8WYH8	Q9ULD4	0.9944502115249634	ING5	BRPF3
Q92990	Q92990	0.99444979429245	GLMN	GLMN
Q9BPU6	Q9BPU6	0.9944458603858948	DPYSL5	DPYSL5
Q99447	Q99447	0.9944432973861694	PCYT2	PCYT2
P49796	P49796	0.9944432973861694	RGS3	RGS3
P32754	P32754	0.9944432973861694	HPD	HPD
P53350	P53350	0.9944345355033876	PLK1	PLK1
Q8TDY8	Q8TDY8	0.9944305419921876	IGDCC4	IGDCC4
Q7Z2H8	O00214	0.9944294691085817	SLC36A1	LGALS8
Q9HC97	Q96EK9	0.9944294691085817	GPR35	KTI12
P37023	Q04771	0.9944294691085817	ACVRL1	ACVR1
Q16825	Q9BYG5	0.9944283366203308	PTPN21	PARD6B
Q76L83	Q9P267	0.9944283366203308	ASXL2	MBD5
Q70EK9	Q14CW9	0.994423508644104	USP51	ATXN7L3
Q08AM6	Q08AM6	0.9944206476211548	VAC14	VAC14
Q8WUZ0	Q9NZM4	0.9944171905517578	BCL7C	BICRA
Q8N1I0	Q92556	0.99441659450531	DOCK4	ELMO1
P01889	Q96K31	0.994413435459137	HLA-B	C8orf76
Q9Y5J6	P62072	0.9944127798080444	TIMM10B	TIMM10
Q9UQM7	Q9UQM7	0.99440997838974	CAMK2A	CAMK2A
Q76KP1	Q9UKJ1	0.994408369064331	B4GALNT4	PILRA
Q14953	P43631	0.9944064021110536	KIR2DS5	KIR2DS2
Q15759	P49137	0.9943991899490356	MAPK11	MAPKAPK2
Q8WUW1	P55160	0.9943923950195312	BRK1	NCKAP1L
Q9UDY4	Q9UDY4	0.994387149810791	DNAJB4	DNAJB4
A4FU01	A4FU01	0.9943868517875672	MTMR11	MTMR11
Q8N414	P53611	0.9943863749504088	PGBD5	RABGGTB
101929950	Q9UF56	0.9943860173225404		FBXL17
Q9UMZ2	Q6ULP2	0.994383692741394	SYNRG	AFTPH
Q9Y625	Q9Y625	0.99438214302063	GPC6	GPC6
392360	P07711	0.9943816065788268		CTSL
A8MXV6	Q96T59	0.9943816065788268	CDRT15L2	CDRT15
P49356	P49356	0.9943780899047852	FNTB	FNTB
Q12974	Q12974	0.9943718910217284	PTP4A2	PTP4A2
Q6UWR7	Q6UWR7	0.9943704009056092	ENPP6	ENPP6
Q9UM11	Q9UM11	0.9943704009056092	FZR1	FZR1
Q9H1U9	P26842	0.994368612766266	SLC25A51	CD27
P10696	P10321	0.9943660497665404	ALPG	HLA-C
Q96PC3	Q63HQ0	0.9943641424179076	AP1S3	AP1AR
Q96JN2	Q96JN2	0.9943601489067078	CCDC136	CCDC136
Q9UNL4	Q9NQC1	0.994355320930481	ING4	JADE2
P01889	Q9NX14	0.994353711605072	HLA-B	NDUFB11
P01889	P13747	0.994350016117096	HLA-B	HLA-E
P98066	P04439	0.9943423867225648	TNFAIP6	HLA-A
Q9H6L2	Q9H6L2	0.9943419098854064	TMEM231	TMEM231
Q9BU64	Q9BU64	0.994339406490326	CENPO	CENPO
O75936	O75936	0.9943376779556274	BBOX1	BBOX1
P05120	P05120	0.9943362474441528	SERPINB2	SERPINB2
Q9UKN8	P0C7X2	0.99433571100235	GTF3C4	ZNF688
Q8TER5	Q8TER5	0.9943316578865052	ARHGEF40	ARHGEF40
Q8NI36	Q8NI36	0.9943293929100036	WDR36	WDR36
Q8IZT9	Q9Y2I6	0.9943252801895142	FAM9C	NINL
Q6ZNC4	Q6ZNC4	0.9943227171897888	ZNF704	ZNF704
Q29983	Q29983	0.9943223595619202	MICA	MICA
Q8TF39	Q8TF39	0.9943223595619202	ZNF483	ZNF483
Q9NQ48	Q9NQ48	0.9943223595619202	LZTFL1	LZTFL1
Q7Z6J8	Q7Z6J8	0.9943223595619202	UBE3D	UBE3D
Q99871	Q99871	0.9943223595619202	HAUS7	HAUS7
Q9Y696	Q96NY7	0.9943222403526306	CLIC4	CLIC6
Q14135	Q8IU81	0.9943210482597352	VGLL4	IRF2BP1
E9PS04	P35219	0.9943200945854188		CA8
O60256	O60256	0.99431973695755	PRPSAP2	PRPSAP2
101929950	Q9NQ84	0.99431973695755		GPRC5C
O43521	O43521	0.994316041469574	BCL2L11	BCL2L11
Q9H3K2	Q69YU5	0.994309425354004	GHITM	UQCC6
Q66K64	Q66K64	0.9943079948425292	DCAF15	DCAF15
Q693B1	Q8NC69	0.9943003058433532	KCTD11	KCTD6
Q9Y6M4	Q9Y6M4	0.9942989349365234	CSNK1G3	CSNK1G3
O94886	O94886	0.9942989349365234	TMEM63A	TMEM63A
P28161	P28161	0.9942989349365234	GSTM2	GSTM2
Q8N1A0	O43491	0.99429589509964	KRT222	EPB41L2
Q8WTQ7	Q8WTQ7	0.9942956566810608	GRK7	GRK7
P78329	Q9HCS2	0.9942930936813354	CYP4F2	CYP4F12
P46821	Q9NS23	0.994291365146637	MAP1B	RASSF1
Q9NRN7	Q9NRN7	0.994291126728058	AASDHPPT	AASDHPPT
Q96IM9	P56597	0.9942903518676758	DYDC2	NME5
Q96GK7	Q6P2I3	0.9942880272865297	FAHD2A	FAHD2B
Q9UPU9	Q9UPU9	0.994286835193634	SAMD4A	SAMD4A
Q9HAJ7	Q8IUE1	0.994282841682434	SAP30L	TGIF2LX
Q9P1Y6	Q6NYC1	0.9942822456359864	PHRF1	JMJD6
Q14008	Q14008	0.9942809343338012	CKAP5	CKAP5
Q9P2F8	Q9P2F8	0.9942805767059326	SIPA1L2	SIPA1L2
Q96AC1	Q8TBZ3	0.9942803978919984	FERMT2	WDR20
Q9H8M1	P02792	0.9942745566368104	COQ10B	FTL
P10321	P47710	0.9942709803581238	HLA-C	CSN1S1
Q9Y2H1	Q9Y2H1	0.994270086288452	STK38L	STK38L
Q9BQK8	Q9BQK8	0.9942686557769777	LPIN3	LPIN3
O96015	Q6ZVD7	0.9942670464515686	DNAL4	STOX1
P56945	Q8N5H7	0.9942668676376344	BCAR1	SH2D3C
Q8N9I9	F5GYL9	0.994265615940094	DTX3
Q8IWX7	Q8IWX7	0.9942647814750672	UNC45B	UNC45B
P40222	P40222	0.9942601919174194	TXLNA	TXLNA
Q8N2W9	Q9NS85	0.9942589402198792	PIAS4	CA10
Q9BQI3	P48023	0.9942589402198792	EIF2AK1	FASLG
Q9BVM2	Q9Y230	0.9942579865455629	DPCD	RUVBL2
P04439	Q15049	0.9942540526390076	HLA-A	MLC1
P52306	P52306	0.9942506551742554	RAP1GDS1	RAP1GDS1
Q9P0T4	Q9P0T4	0.9942481517791748	ZNF581	ZNF581
Q15022	Q6ZN18	0.9942426085472108	SUZ12	AEBP2
P10321	A5D8T8	0.9942405819892884	HLA-C	CLEC18A
Q9Y5H5	P04439	0.9942398071289062	PCDHA9	HLA-A
Q15562	Q15561	0.9942387342453004	TEAD2	TEAD4
Q8N6N3	Q13257	0.9942373633384703	C1orf52	MAD2L1
P03950	P04439	0.994233787059784	ANG	HLA-A
Q96N21	Q9UPM8	0.9942312836647034	TEPSIN	AP4E1
P02792	Q9UQ07	0.9942312240600586	FTL	MOK
Q8TEQ0	Q8TEQ0	0.9942294359207152	SNX29	SNX29
Q9Y2L9	Q96HP0	0.9942293763160706	LRCH1	DOCK6
Q17RN3	Q92499	0.9942283034324646	FAM98C	DDX1
Q9ULR0	Q9ULR0	0.9942254424095154	ISY1	ISY1
Q96PE1	P34925	0.9942227602005004	ADGRA2	RYK
P61024	P61024	0.9942218661308287	CKS1B	CKS1B
Q13263	Q8TF20	0.9942213892936708	TRIM28	ZNF721
Q8IU85	Q8IU85	0.9942168593406676	CAMK1D	CAMK1D
Q9UKD1	Q9Y692	0.9942152500152588	GMEB2	GMEB1
Q12879	Q12879	0.9942147731781006	GRIN2A	GRIN2A
P01889	Q8NHY5	0.9942141771316528	HLA-B	HUS1B
O43296	339500	0.994210124015808	ZNF264
Q5T2D2	P04439	0.9942084550857544	TREML2	HLA-A
Q9NPJ1	P26641	0.9942052960395812	MKKS	EEF1G
O43909	O43909	0.9942033886909484	EXTL3	EXTL3
P50570	P50570	0.9942033886909484	DNM2	DNM2
Q9BT43	Q9BT43	0.9942012429237366	POLR3GL	POLR3GL
Q6NZ36	Q6NZ36	0.9942004680633544	FAAP20	FAAP20
Q9UQ53	Q9UQ53	0.9942000508308412	MGAT4B	MGAT4B
A6NIJ9	O43240	0.9941968321800232	OR6C70	KLK10
P01889	P04141	0.9941967725753784	HLA-B	CSF2
O14770	Q9BYU1	0.9941964745521544	MEIS2	PBX4
P0DN37	P04439	0.9941945672035216	PPIAL4G	HLA-A
Q9NQZ5	Q9NQZ5	0.9941912293434144	STARD7	STARD7
Q16635	Q16635	0.9941909909248352	TAFAZZIN	TAFAZZIN
Q8TD08	Q8TD08	0.9941909909248352	MAPK15	MAPK15
P41221	P41221	0.9941909909248352	WNT5A	WNT5A
P33261	P11712	0.9941902160644532	CYP2C19	CYP2C9
Q96LI5	Q14106	0.994188904762268	CNOT6L	TOB2
Q9UBW5	Q9UBW5	0.9941888451576232	BIN2	BIN2
Q9HBM1	Q9HBM1	0.9941886067390442	SPC25	SPC25
Q8N4B1	Q8N4B1	0.9941864013671876	PHETA1	PHETA1
Q13263	Q7Z2F6	0.9941837787628174	TRIM28	KRBOX5
P30520	P30520	0.9941834211349488	ADSS2	ADSS2
101929950	Q96NG5	0.9941821694374084		ZNF558
P48059	Q9HBI0	0.9941811561584472	LIMS1	PARVG
Q86WT1	Q86WT1	0.994179904460907	IFT70A	IFT70A
P01889	P04746	0.9941790103912354	HLA-B	AMY2A
P49407	P49407	0.9941773414611816	ARRB1	ARRB1
Q9GZV4	Q9BU89	0.9941760301589966	EIF5A2	DOHH
101929950	O95977	0.9941731095314026		S1PR4
Q13425	Q13425	0.9941717386245728	SNTB2	SNTB2
P10321	Q9BQ65	0.994170904159546	HLA-C	USB1
P49116	Q86VZ6	0.994170606136322	NR2C2	JAZF1
Q16204	Q16204	0.99416983127594	CCDC6	CCDC6
P13010	P12956	0.994167149066925	XRCC5	XRCC6
Q9H977	Q9H977	0.9941669702529908	WDR54	WDR54
Q15208	Q70IA6	0.9941641688346864	STK38	MOB2
Q12815	Q12815	0.9941641092300416	TROAP	TROAP
Q9NWM8	Q9NWM8	0.9941615462303162	FKBP14	FKBP14
P01889	P02741	0.9941602349281312	HLA-B	CRP
P10321	Q147X3	0.9941594004631042	HLA-C	NAA30
Q9ULT6	Q9Y6H6	0.9941540360450744	ZNRF3	KCNE3
O43493	O43493	0.9941502213478088	TGOLN2	TGOLN2
Q6V9R5	Q6ZNA1	0.9941424131393432	ZNF562	ZNF836
P10321	Q8TBZ2	0.9941366910934448	HLA-C	MYCBPAP
P49674	P49674	0.9941349029541016	CSNK1E	CSNK1E
Q5GFL6	P10321	0.9941297769546508	VWA2	HLA-C
Q8NFH5	Q8NFH5	0.9941296577453612	NUP35	NUP35
P53701	P53701	0.9941257834434508	HCCS	HCCS
Q96N21	O00189	0.9941248297691344	TEPSIN	AP4M1
Q92482	101929950	0.9941169619560242	AQP3
Q9NV56	Q9BV73	0.9941163659095764	MRGBP	CEP250
Q9HAS0	Q9HAS0	0.9941142797470092	C17orf75	C17orf75
P09382	P12821	0.9941129684448242	LGALS1	ACE
Q9NWV8	Q9NXR7	0.9941118359565736	BABAM1	BABAM2
Q5I0X4	O14832	0.9941117763519288	PEX39	PHYH
Q96NB3	Q9ULR0	0.994094967842102	ZNF830	ISY1
Q96PC5	Q96PC5	0.99409157037735	MIA2	MIA2
O60826	Q13614	0.994091272354126	CCDC22	MTMR2
P35711	P35711	0.994087278842926	SOX5	SOX5
P01889	P08861	0.994085431098938	HLA-B	CELA3B
Q12926	Q12926	0.9940837621688844	ELAVL2	ELAVL2
Q96B97	Q9ULH1	0.994083285331726	SH3KBP1	ASAP1
Q9NZ63	Q9NZ63	0.994073212146759	C9orf78	C9orf78
Q96BQ3	Q96BQ3	0.9940727353096008	TRIM43	TRIM43
P08620	P01889	0.994070291519165	FGF4	HLA-B
P04216	P04439	0.9940702319145204	THY1	HLA-A
P14616	P14616	0.9940675497055054	INSRR	INSRR
Q96MD2	Q9Y664	0.994064211845398	KICS2	KPTN
P35225	P10321	0.9940630197525024	IL13	HLA-C
O43768	O43768	0.9940606355667114	ENSA	ENSA
P01011	P01011	0.994059443473816	SERPINA3	SERPINA3
Q7Z2E3	Q7Z2E3	0.9940580129623412	APTX	APTX
Q9NS85	Q9NS85	0.9940580129623412	CA10	CA10
Q9NP31	Q9NP31	0.9940580129623412	SH2D2A	SH2D2A
Q9UKF2	Q9UKF2	0.9940580129623412	ADAM30	ADAM30
O15217	P09210	0.9940574169158936	GSTA4	GSTA2
P62079	Q8N9F0	0.9940573573112488	TSPAN5	NAT8L
101929950	O15392	0.994056522846222		BIRC5
Q9P2D0	Q8N5L8	0.9940544962882996	IBTK	RPP25L
Q9HC44	Q9HC44	0.9940534830093384	GPBP1L1	GPBP1L1
Q8IYR6	Q8IYR6	0.9940522909164428	TMEFF1	TMEFF1
P57723	P57723	0.9940522909164428	PCBP4	PCBP4
Q9P1W8	P04439	0.9940478801727296	SIRPG	HLA-A
Q8NCV1	Q8NCV1	0.99404776096344	ADAD2	ADAD2
P09923	P10321	0.994046986103058	ALPI	HLA-C
Q9UDW3	Q9UDW3	0.9940434098243712	ZMAT5	ZMAT5
Q9NVR7	Q9Y5P8	0.9940420389175416	TBCCD1	PPP2R3B
Q9NRD5	Q8NDH6	0.9940388202667236	PICK1	ICA1L
Q8N5H3	P10321	0.9940378069877625	FAM89B	HLA-C
Q8TEK3	P55198	0.9940354228019714	DOT1L	MLLT6
O14593	O14593	0.9940333962440492	RFXANK	RFXANK
Q96NU7	Q96NU7	0.9940267205238342	AMDHD1	AMDHD1
Q86WT1	Q8N4P2	0.9940227270126344	IFT70A	IFT70B
P01889	Q8N668	0.9940224885940552	HLA-B	COMMD1
P10321	Q9BSB4	0.9940196871757508	HLA-C	ATG101
P42765	P42765	0.9940155148506165	ACAA2	ACAA2
Q7RTN6	Q15831	0.9940080046653748	STRADA	STK11
Q96FT9	Q9P2L0	0.994003176689148	IFT43	WDR35
Q13356	Q13356	0.994000256061554	PPIL2	PPIL2
Q96LA5	P04439	0.9940001964569092	FCRL2	HLA-A
A6NGE4	Q5TAQ9	0.9939991235733032	DCAF8L1	DCAF8
Q63HR2	Q63HR2	0.9939982295036316	TNS2	TNS2
Q8TCX1	Q8TCX1	0.993994951248169	DYNC2LI1	DYNC2LI1
Q9Y294	Q6ZU65	0.9939945340156556	ASF1A	UBN2
P01889	A8K4G0	0.9939942359924316	HLA-B	CD300LB
Q8N8J7	Q13641	0.9939905405044556	FAM241A	TPBG
P50440	P50440	0.993988037109375	GATM	GATM
O43924	Q9BXI6	0.9939857125282288	PDE6D	TBC1D10A
Q13263	Q5JUW0	0.9939813613891602	TRIM28	KRBOX4
101929950	Q96L92	0.9939807653427124		SNX27
553158	Q8WXA8	0.9939785599708556		HTR3C
Q2M1K9	Q2M1K9	0.9939777851104736	ZNF423	ZNF423
O95672	O95672	0.9939777851104736	ECEL1	ECEL1
Q6NXP2	Q6NXP2	0.9939671158790588	GARIN1A	GARIN1A
O43583	O43583	0.9939658045768738	DENR	DENR
Q6PD74	Q6PD74	0.99396413564682	AAGAB	AAGAB
P15259	Q8N0Y7	0.9939602613449096	PGAM2	PGAM4
Q9ULX7	Q96T52	0.9939597845077516	CA14	IMMP2L
P10321	Q9NPQ8	0.9939584136009216	HLA-C	RIC8A
Q96RT6	Q96PC5	0.9939557313919068	CTAGE1	MIA2
P01889	Q96SJ8	0.9939544796943665	HLA-B	TSPAN18
P50539	P61244	0.9939541220664978	MXI1	MAX
P09564	P09564	0.9939539432525636	CD7	CD7
Q9P246	Q9P246	0.993953287601471	STIM2	STIM2
Q86TI4	Q86TI4	0.9939528703689576	WDR86	WDR86
Q9HAW0	Q9HAW0	0.9939528703689576	BRF2	BRF2
Q9UKP3	Q9UKP3	0.9939528703689576	ITGB1BP2	ITGB1BP2
P01889	P36507	0.99394953250885	HLA-B	MAP2K2
P17010	P08048	0.9939485192298888	ZFX	ZFY
P01889	Q3I5F7	0.993945837020874	HLA-B	ACOT6
P10321	Q9BZQ4	0.9939443469047546	HLA-C	NMNAT2
P15259	P15259	0.9939417243003844	PGAM2	PGAM2
Q9Y252	F5GYL9	0.9939408898353576	RNF6
P62079	P04439	0.9939400553703308	TSPAN5	HLA-A
P10321	Q86UN6	0.993939220905304	HLA-C	AKAP14
Q9Y2E4	Q9Y6H6	0.99393892288208	DIP2C	KCNE3
Q86U06	Q86U06	0.993938446044922	RBM23	RBM23
Q8N4J0	O15541	0.9939383268356324	CARNMT1	RNF113A
P83436	P83436	0.9939372539520264	COG7	COG7
O76038	Q8N302	0.9939360618591307	SCGN	AGGF1
P56282	P56282	0.993935763835907	POLE2	POLE2
Q96BH1	Q96BH1	0.9939318299293518	RNF25	RNF25
Q8NBX0	Q8NBX0	0.9939314126968384	SCCPDH	SCCPDH
Q8TD30	Q8TD30	0.9939297437667848	GPT2	GPT2
P10321	Q03431	0.9939297437667848	HLA-C	PTH1R
Q00005	28796	0.9939280152320862	PPP2R2B
Q14940	Q14940	0.9939261078834534	SLC9A5	SLC9A5
Q96AP0	Q9NUX5	0.9939223527908324	ACD	POT1
P10321	Q96LD1	0.993921995162964	HLA-C	SGCZ
Q15544	Q16514	0.9939215183258056	TAF11	TAF12
Q8TDR4	Q8TDR4	0.9939205646514891	TCP10L	TCP10L
Q8NI38	Q8NI38	0.9939205646514891	NFKBID	NFKBID
Q9UIL4	Q9UIL4	0.9939205646514891	KIF25	KIF25
Q99871	Q68CZ6	0.993919312953949	HAUS7	HAUS3
Q9NXC2	Q9NYR9	0.9939180612564088	GFOD1	NKIRAS2
P01889	Q9UQ10	0.9939174652099608	HLA-B	DHDH
Q9Y2G2	Q9UPM6	0.9939174056053162	CARD8	LHX6
Q12926	Q14576	0.9939173460006714	ELAVL2	ELAVL3
Q8TAM6	Q8TAM6	0.9939120411872864	ERMN	ERMN
P08185	P04439	0.9939101338386536	SERPINA6	HLA-A
Q9HBA9	Q9HBA9	0.9939093589782716	FOLH1B	FOLH1B
P05814	P05814	0.9939054250717164	CSN2	CSN2
Q96A08	Q8TBE0	0.9939036965370178	H2BC1	BAHD1
Q9NS87	Q96EK5	0.9939014911651612	KIF15	KIFBP
P10321	P51684	0.9939013719558716	HLA-C	CCR6
P52848	P52849	0.9939008355140686	NDST1	NDST2
Q9Y2U9	Q9Y2U9	0.993897020816803	KLHDC2	KLHDC2
Q9BWE0	Q9BWE0	0.993897020816803	REPIN1	REPIN1
P78540	P78540	0.993897020816803	ARG2	ARG2
P20933	P20933	0.993897020816803	AGA	AGA
Q96DA2	Q96DA2	0.993897020816803	RAB39B	RAB39B
Q0ZGT2	Q0ZGT2	0.9938963055610656	NEXN	NEXN
Q86YD7	A6NLU0	0.993892252445221	FAM90A1	RFPL4A
P36941	Q6ZUS5	0.993892252445221	LTBR	CCDC121
P42229	P42229	0.9938912391662598	STAT5A	STAT5A
P09923	P09923	0.9938902258872986	ALPI	ALPI
P30838	P30838	0.9938902258872986	ALDH3A1	ALDH3A1
260294	260294	0.993888258934021
P80370	Q8N6S4	0.9938870668411256	DLK1	ANKRD13C
Q99788	P04439	0.9938833117485046	CMKLR1	HLA-A
P61964	O14686	0.9938806295394896	WDR5	KMT2D
Q8WTU0	Q8WTU0	0.9938778281211852	DDI1	DDI1
Q3KP66	Q3KP66	0.9938774704933168	INAVA	INAVA
Q9H596	Q9H596	0.9938774704933168	DUSP21	DUSP21
Q96NB3	Q9UNP9	0.9938761591911316	ZNF830	PPIE
Q9NUX5	Q9BSI4	0.9938737154006958	POT1	TINF2
O75771	O75771	0.9938718676567078	RAD51D	RAD51D
P55899	P55899	0.9938718676567078	FCGRT	FCGRT
Q8IYB8	Q8IYB8	0.9938682913780212	SUPV3L1	SUPV3L1
P21579	P21579	0.9938682317733764	SYT1	SYT1
P01889	Q8NEB7	0.9938663840293884	HLA-B	ACRBP
Q9H7X7	Q9H7X7	0.9938660264015198	IFT22	IFT22
P01889	P10321	0.9938627481460572	HLA-B	HLA-C
Q9Y680	Q9Y680	0.9938548803329468	FKBP7	FKBP7
P51151	P51151	0.9938548803329468	RAB9A	RAB9A
Q96EX3	Q96EX3	0.9938548803329468	DYNC2I2	DYNC2I2
Q13291	Q13291	0.993854820728302	SLAMF1	SLAMF1
Q15543	Q16514	0.9938538074493408	TAF13	TAF12
P33260	P33260	0.9938507676124572	CYP2C18	CYP2C18
Q9NP66	Q9Y592	0.9938493967056274	HMG20A	CEP83
Q96LR7	Q96EK6	0.9938493967056274	CIMIP5	GNPNAT1
Q13043	P50749	0.9938486218452454	STK4	RASSF2
Q12829	Q96S21	0.9938474893569946	RAB40B	RAB40C
Q86UF1	Q6IQ23	0.9938470125198364	TSPAN33	PLEKHA7
Q14934	P48454	0.99384206533432	NFATC4	PPP3CC
P19087	P04439	0.99383944272995	GNAT2	HLA-A
O95813	O95813	0.9938358068466188	CER1	CER1
P05000	P05000	0.9938358068466188	IFNW1	IFNW1
Q5VSL9	Q5VSL9	0.993835151195526	STRIP1	STRIP1
O60486	O60486	0.993835151195526	PLXNC1	PLXNC1
P17661	P17661	0.993835151195526	DES	DES
Q92681	Q8WTU0	0.9938328862190248	RSC1A1	DDI1
Q92934	Q07817	0.9938312768936156	BAD	BCL2L1
Q96MF2	Q96MF2	0.993829309940338	STAC3	STAC3
Q14168	Q14168	0.993829309940338	MPP2	MPP2
Q96JS3	Q96JS3	0.993829309940338	PGBD1	PGBD1
Q13946	Q13946	0.993824303150177	PDE7A	PDE7A
O43766	P23434	0.9938197135925292	LIAS	GCSH
Q9Y3F4	Q7Z422	0.9938161373138428	STRAP	SZRD1
Q16799	Q16799	0.9938141107559204	RTN1	RTN1
Q86XR7	Q86XR7	0.9938129782676696	TICAM2	TICAM2
O75528	O75528	0.9938108325004578	TADA3	TADA3
O75525	Q5VWX1	0.9938071370124816	KHDRBS3	KHDRBS2
Q8NI77	P62136	0.9937969446182252	KIF18A	PPP1CA
P01889	O96018	0.9937947392463684	HLA-B	APBA3
O14686	Q9UBL3	0.9937881827354432	KMT2D	ASH2L
Q9UIL1	Q9UHY8	0.9937877655029296	SCOC	FEZ2
Q0VDF9	Q0VDF9	0.9937816262245178	HSPA14	HSPA14
P31749	P31751	0.9937775135040284	AKT1	AKT2
Q8IUE1	O75446	0.9937765002250672	TGIF2LX	SAP30
Q9BWG4	Q9BWG4	0.993776261806488	SSBP4	SSBP4
P10321	Q14657	0.9937742352485656	HLA-C	LAGE3
P42263	P48058	0.9937705993652344	GRIA3	GRIA4
Q9BRG2	Q9BRG2	0.9937695264816284	SH2D3A	SH2D3A
Q8WVE0	Q8WVE0	0.9937694668769836	EEF1AKMT1	EEF1AKMT1
Q969X6	Q969X6	0.993766188621521	UTP4	UTP4
P35612	P35612	0.9937640428543092	ADD2	ADD2
Q9NXU5	Q9NXU5	0.9937634468078612	ARL15	ARL15
O00151	Q08043	0.9937609434127808	PDLIM1	ACTN3
P57103	P57103	0.9937589764595032	SLC8A3	SLC8A3
Q9BRP1	Q9BRP1	0.9937558770179749	PDCD2L	PDCD2L
Q86Y38	P04439	0.9937549829483032	XYLT1	HLA-A
O00194	O00194	0.9937533140182496	RAB27B	RAB27B
P56279	Q9Y6K1	0.9937525987625122	TCL1A	DNMT3A
O75140	Q8WTW4	0.9937496185302734	DEPDC5	NPRL2
P07902	P07902	0.9937484860420228	GALT	GALT
Q9NUJ1	Q96JM2	0.9937431216239928	ABHD10	ZNF462
P28472	P47870	0.9937399625778198	GABRB3	GABRB2
Q86X40	Q93034	0.9937387704849244	LRRC28	CUL5
Q06187	Q06187	0.993738293647766	BTK	BTK
Q9UID6	Q8N680	0.9937346577644348	ZNF639	ZBTB2
P10321	P07288	0.9937343597412108	HLA-C	KLK3
Q9BWX1	Q9BWX1	0.9937338829040528	PHF7	PHF7
Q03721	Q03721	0.9937338829040528	KCNC4	KCNC4
Q15653	Q04864	0.9937332272529602	NFKBIB	REL
Q5JPI9	P04439	0.9937320947647096	EEF1AKMT2	HLA-A
Q9BQ52	Q9BQ52	0.9937318563461304	ELAC2	ELAC2
P19532	P19484	0.9937303066253662	TFE3	TFEB
Q11201	Q11201	0.9937300682067872	ST3GAL1	ST3GAL1
O00182	Q96KB5	0.9937295913696288	LGALS9	PBK
101929950	Q9NVR5	0.9937235116958618		DNAAF2
P32456	P32456	0.9937210083007812	GBP2	GBP2
O00458	Q86VU5	0.9937167763710022	IFRD1	COMTD1
Q9NRN5	Q9NRN5	0.9937146306037904	OLFML3	OLFML3
Q9UBC2	Q9UBC2	0.9937120676040648	EPS15L1	EPS15L1
P48547	Q03721	0.9937120079994202	KCNC1	KCNC4
P04439	Q9Y4A9	0.9937093257904052	HLA-A	OR10H1
O94921	O94921	0.9937081933021544	CDK14	CDK14
Q8NC24	Q8NC24	0.9937077760696412	RELL2	RELL2
P31749	P31749	0.9937075972557068	AKT1	AKT1
Q13432	O60658	0.9937066435813904	UNC119	PDE8A
Q9NRW7	Q9NRW7	0.9937065839767456	VPS45	VPS45
Q13309	Q13309	0.9936962723731996	SKP2	SKP2
Q9Y2C4	Q9Y2C4	0.9936962723731996	EXOG	EXOG
P25963	Q04864	0.9936939477920532	NFKBIA	REL
Q9Y6F6	Q9Y6F6	0.9936925768852234	IRAG1	IRAG1
O95340	O95340	0.9936925768852234	PAPSS2	PAPSS2
Q08881	Q08881	0.9936920404434204	ITK	ITK
P36956	Q12770	0.9936866760253906	SREBF1	SCAP
Q68EM7	Q68EM7	0.9936865568161012	ARHGAP17	ARHGAP17
Q8N239	Q8N239	0.9936865568161012	KLHL34	KLHL34
Q8NCL4	Q8NCL4	0.9936865568161012	GALNT6	GALNT6
P57076	P57076	0.9936811327934264	CFAP298	CFAP298
Q9H4A6	Q9H4A6	0.993680775165558	GOLPH3	GOLPH3
Q96JA3	Q9HB20	0.993678867816925	PLEKHA8	PLEKHA3
Q92667	Q92667	0.9936703443527222	AKAP1	AKAP1
Q9BRV8	Q9BRV8	0.9936703443527222	SIKE1	SIKE1
P09681	P09681	0.9936689138412476	GIP	GIP
Q9UIF3	Q9UIF3	0.993667721748352	TEKT2	TEKT2
P08254	P08254	0.993667721748352	MMP3	MMP3
P40123	P40123	0.9936662912368774	CAP2	CAP2
P11245	Q9NQZ5	0.993662416934967	NAT2	STARD7
Q9UH92	Q9UH92	0.9936603903770448	MLX	MLX
Q8N4C8	Q8N4C8	0.9936599135398864	MINK1	MINK1
Q9HA47	Q9BZX2	0.9936563968658448	UCK1	UCK2
Q96SW2	Q96SW2	0.9936527013778688	CRBN	CRBN
Q96KG9	Q96KG9	0.9936513900756836	SCYL1	SCYL1
P04439	O75716	0.9936506748199464	HLA-A	STK16
Q9GZZ9	Q9GZZ9	0.993645966053009	UBA5	UBA5
O15013	P04439	0.9936450719833374	ARHGEF10	HLA-A
O75022	79168	0.9936434030532836	LILRB3
P43355	P04439	0.9936385750770568	MAGEA1	HLA-A
P52803	P10321	0.9936364889144896	EFNA5	HLA-C
P36980	Q03591	0.9936361312866212	CFHR2	CFHR1
Q8WVX3	Q96RD7	0.9936336278915404	ARLN	PANX1
Q8IWT3	Q8IWT3	0.9936285018920898	CUL9	CUL9
Q9Y6K9	O14920	0.9936259388923644	IKBKG	IKBKB
P55289	P55289	0.9936254620552064	CDH12	CDH12
Q8TDP1	Q8TDP1	0.9936254620552064	RNASEH2C	RNASEH2C
101929950	P25101	0.9936221241950988		EDNRA
P42701	A6NKZ8	0.9936213493347168	IL12RB1
Q13519	P10321	0.993621289730072	PNOC	HLA-C
P10074	P10074	0.9936206340789796	ZBTB48	ZBTB48
Q9UJX4	Q9UJX4	0.99362051486969	ANAPC5	ANAPC5
P32455	P32455	0.9936197996139526	GBP1	GBP1
O15040	O15040	0.9936180710792542	TECPR2	TECPR2
Q9BY76	Q9BY76	0.9936168789863586	ANGPTL4	ANGPTL4
Q9Y243	Q9Y243	0.993615746498108	AKT3	AKT3
O15442	O15442	0.9936130046844482	MPPED1	MPPED1
Q9BTP7	Q9BTP7	0.9936130046844482	FAAP24	FAAP24
Q9GZP0	Q9GZP0	0.9936130046844482	PDGFD	PDGFD
Q86SG7	Q86SG7	0.9936130046844482	LYG2	LYG2
Q8TD06	Q8TD06	0.9936130046844482	AGR3	AGR3
Q9H159	Q9H159	0.9936130046844482	CDH19	CDH19
Q9BY50	Q9BY50	0.9936129450798036	SEC11C	SEC11C
Q9Y3A5	Q9Y3A5	0.9936087727546692	SBDS	SBDS
F5GYL9	Q562F6	0.9936050772666932		SGO2
P54098	Q9UHN1	0.993603765964508	POLG	POLG2
Q9UNA1	A1A4S6	0.9936034083366394	ARHGAP26	ARHGAP10
O75610	O00292	0.9936028122901917	LEFTY1	LEFTY2
Q8N1Q8	Q8N1Q8	0.9936019778251648	THEM5	THEM5
Q9GZU0	Q9GZU0	0.9936019778251648	C6orf62	C6orf62
Q13349	Q13349	0.9936010837554932	ITGAD	ITGAD
O60518	O60518	0.9935998916625975	RANBP6	RANBP6
101929950	P01730	0.9935963153839112		CD4
Q8TCE6	Q8TCE6	0.993596076965332	DENND10	DENND10
Q9H3Y6	Q9H3Y6	0.9935950636863708	SRMS	SRMS
O60678	O60678	0.993594765663147	PRMT3	PRMT3
Q9UJY5	Q9UJY5	0.9935935139656068	GGA1	GGA1
P18433	P18433	0.9935935139656068	PTPRA	PTPRA
101929950	Q6QHK4	0.9935886263847352		FIGLA
P17516	Q9HCC8	0.9935852289199828	AKR1C4	GDPD2
O75386	O00294	0.9935852289199828	TULP3	TULP1
P11086	Q6NXG1	0.9935852289199828	PNMT	ESRP1
P16885	P16885	0.9935813546180724	PLCG2	PLCG2
Q68D85	Q68D85	0.993579089641571	NCR3LG1	NCR3LG1
P04439	Q8TDQ0	0.99357670545578	HLA-A	HAVCR2
Q96LA8	Q96LA8	0.9935763478279114	PRMT6	PRMT6
B4DXR9	Q13263	0.9935752749443054	ZNF732	TRIM28
Q96AQ1	Q96AQ1	0.9935742020606996	CCDC74A	CCDC74A
Q00534	P42772	0.9935733675956726	CDK6	CDKN2B
P17706	P17706	0.9935726523399352	PTPN2	PTPN2
P43363	Q15596	0.9935724139213562	MAGEA10	NCOA2
Q8NDW8	Q8NDW8	0.9935720562934875	TTC21A	TTC21A
Q96A08	Q96A08	0.9935718178749084	H2BC1	H2BC1
Q9BXJ1	P04439	0.9935699701309204	C1QTNF1	HLA-A
P04439	A7E2Y1	0.9935699701309204	HLA-A	MYH7B
Q9NPD8	Q9NPD8	0.9935693740844728	UBE2T	UBE2T
Q96EK4	Q96EK4	0.9935693740844728	THAP11	THAP11
O43252	O43252	0.9935652017593384	PAPSS1	PAPSS1
Q9Y2C2	Q9Y2C2	0.993562400341034	UST	UST
O00329	Q92569	0.9935612678527832	PIK3CD	PIK3R3
Q14112	Q14112	0.9935608506202698	NID2	NID2
Q9Y2L9	Q9Y2L9	0.993556261062622	LRCH1	LRCH1
Q86XA9	Q9UIL1	0.9935556650161744	HEATR5A	SCOC
Q9NSC5	Q6IQ16	0.9935538172721864	HOMER3	SPOPL
Q9BXR0	Q9NXG2	0.9935490489006042	QTRT1	THUMPD1
Q9BYJ9	Q9BYJ9	0.9935488104820251	YTHDF1	YTHDF1
P10243	F5GYL9	0.9935480356216432	MYBL1
Q5TCQ9	O95988	0.9935462474822998	MAGI3	TCL1B
O14526	O14526	0.9935455918312072	FCHO1	FCHO1
Q9NYP9	Q9NYP9	0.9935439825057985	MIS18A	MIS18A
Q5VWQ8	Q5VWQ8	0.9935431480407716	DAB2IP	DAB2IP
Q9NV70	O60645	0.9935422539711	EXOC1	EXOC3
P01889	P20827	0.9935410618782043	HLA-B	EFNA1
P10321	P10321	0.9935402274131776	HLA-C	HLA-C
Q5SZD1	P04439	0.9935388565063475	C6orf141	HLA-A
Q9UI08	Q9UI08	0.9935377836227416	EVL	EVL
Q3SY00	Q3SY00	0.9935364723205566	TSGA10IP	TSGA10IP
P04439	Q99969	0.9935320615768432	HLA-A	RARRES2
P10321	P49796	0.9935319423675536	HLA-C	RGS3
P10321	P41217	0.9935287833213806	HLA-C	CD200
Q9UKS6	Q9UKS6	0.993527889251709	PACSIN3	PACSIN3
Q13794	Q07820	0.9935219883918762	PMAIP1	MCL1
P01889	Q9UQV4	0.9935214519500732	HLA-B	LAMP3
Q9UDX4	Q9UDX3	0.9935210943222046	SEC14L3	SEC14L4
Q9H0F6	Q9BYM8	0.9935189485549928	SHARPIN	RBCK1
P01889	Q9NR63	0.9935188293457032	HLA-B	CYP26B1
Q04725	Q04725	0.9935174584388732	TLE2	TLE2
Q02985	P04439	0.9935165047645568	CFHR3	HLA-A
Q96Q11	Q96Q11	0.993516206741333	TRNT1	TRNT1
Q6ZSS3	Q6ZSS3	0.9935157299041748	ZNF621	ZNF621
Q14894	Q14894	0.9935120940208436	CRYM	CRYM
P16150	P16150	0.9935120344161988	SPN	SPN
P01106	P61244	0.9935107827186584	MYC	MAX
P13598	P13598	0.9935091733932496	ICAM2	ICAM2
Q9UH03	Q9UH03	0.9935078620910645	SEPTIN3	SEPTIN3
Q9H3P2	Q9H3P2	0.9935078620910645	NELFA	NELFA
Q7Z494	Q7Z494	0.9935000538825988	NPHP3	NPHP3
Q8NI77	Q96EK5	0.9934992790222168	KIF18A	KIFBP
Q8N3X1	Q8N3X1	0.99349844455719	FNBP4	FNBP4
Q14195	Q14195	0.9934949278831482	DPYSL3	DPYSL3
101929950	P43115	0.9934929013252258		PTGER3
Q9UN36	A8MTT3	0.9934926629066468	NDRG2	CEBPZOS
Q7Z698	Q7Z698	0.9934850335121156	SPRED2	SPRED2
Q00266	Q00266	0.993484616279602	MAT1A	MAT1A
Q0PNE2	Q0PNE2	0.9934843182563782	ELP6	ELP6
Q13432	O76083	0.993483066558838	UNC119	PDE9A
Q9NZC3	Q9NZC3	0.9934830069541932	GDE1	GDE1
Q9UK41	Q9UK41	0.9934830069541932	VPS28	VPS28
P11309	P11309	0.9934723973274232	PIM1	PIM1
Q969W3	Q14CS0	0.9934713244438172	VCF1	UBXN2B
Q86UF1	Q5EBL8	0.9934657216072084	TSPAN33	PDZD11
Q9UBV7	Q9UBV7	0.9934656620025636	B4GALT7	B4GALT7
Q9NYM9	O95183	0.9934654235839844	BET1L	VAMP5
Q9NT62	Q9NT62	0.9934653043746948	ATG3	ATG3
O43820	O43820	0.9934653043746948	HYAL3	HYAL3
Q9UKL6	Q9UKL6	0.9934653043746948	PCTP	PCTP
Q6PIU2	Q6PIU2	0.9934653043746948	NCEH1	NCEH1
Q9Y4Z2	Q9Y4Z2	0.9934653043746948	NEUROG3	NEUROG3
Q8NFT6	Q8NFT6	0.993461549282074	DBF4B	DBF4B
Q8NCB2	Q8NCB2	0.9934611320495604	CAMKV	CAMKV
Q8IYU8	Q8IYU8	0.9934609532356262	MICU2	MICU2
O75461	O75461	0.9934598207473756	E2F6	E2F6
Q9P2K2	Q8IWF2	0.993456482887268	TXNDC16	FOXRED2
Q9HCS5	Q9HCS5	0.9934524297714232	EPB41L4A	EPB41L4A
Q15653	Q96CA5	0.9934470057487488	NFKBIB	BIRC7
P15735	Q16816	0.9934419393539428	PHKG2	PHKG1
Q7Z6M3	Q7Z6M3	0.9934412837028505	MILR1	MILR1
101929950	P02724	0.9934396743774414		GYPA
Q9HBZ2	Q9HBZ2	0.9934384226799012	ARNT2	ARNT2
Q8NEU8	Q8NEU8	0.9934369921684264	APPL2	APPL2
Q96Q45	P11678	0.9934322237968444	TMEM237	EPX
O75344	O60237	0.9934322237968444	FKBP6	PPP1R12B
Q9NWS6	Q9Y275	0.9934322237968444	FAM118A	TNFSF13B
Q08830	Q8N543	0.9934322237968444	FGL1	OGFOD1
O95361	O95361	0.9934309720993042	TRIM16	TRIM16
Q07002	Q07002	0.9934308528900146	CDK18	CDK18
Q7L8A9	Q7L8A9	0.9934269785881042	VASH1	VASH1
B2RU33	339010	0.9934261441230774	POTEC
Q96LI5	Q96LI5	0.9934260249137878	CNOT6L	CNOT6L
Q9BRG1	Q9BRG1	0.9934260249137878	VPS25	VPS25
P19876	P19875	0.9934254884719848	CXCL3	CXCL2
O14593	P48382	0.9934242963790894	RFXANK	RFX5
O43915	O43915	0.993421733379364	VEGFD	VEGFD
Q9Y345	Q9Y345	0.993421733379364	SLC6A5	SLC6A5
O75752	O75752	0.993421733379364	B3GALNT1	B3GALNT1
Q8WVH0	Q8WVH0	0.993421733379364	CPLX3	CPLX3
Q6HA08	Q6HA08	0.993421733379364	ASTL	ASTL
P49703	P49703	0.993421733379364	ARL4D	ARL4D
Q86T13	Q86T13	0.993421733379364	CLEC14A	CLEC14A
P23921	P23921	0.9934213757514954	RRM1	RRM1
Q6PJI9	Q16656	0.9934202432632446	WDR59	NRF1
Q03431	Q03431	0.9934186339378356	PTH1R	PTH1R
O60826	Q9H267	0.9934176206588744	CCDC22	VPS33B
Q8NFJ9	Q96RK4	0.993414580821991	BBS1	BBS4
Q9Y6H6	Q9P2B7	0.993414044380188	KCNE3	CFAP97
Q86TP1	Q86TP1	0.9934105277061462	PRUNE1	PRUNE1
Q15750	Q8N5C8	0.9934082627296448	TAB1	TAB3
O60809	Q5VTA0	0.9934077262878418	PRAMEF10	PRAMEF17
Q9UI43	Q96FE7	0.9934071898460388	MRM2	PIK3IP1
A5X5Y0	P04439	0.9934050440788268	HTR3E	HLA-A
Q8IWZ6	Q8IWZ6	0.9934048056602478	BBS7	BBS7
P19838	Q01201	0.9933961629867554	NFKB1	RELB
P10321	O94933	0.9933948516845704	HLA-C	SLITRK3
Q6UXL0	Q6UXL0	0.9933939576148988	IL20RB	IL20RB
O00322	O00322	0.9933929443359376	UPK1A	UPK1A
Q04724	Q04724	0.9933927655220032	TLE1	TLE1
Q99661	Q99661	0.9933843016624452	KIF2C	KIF2C
Q8TAT6	Q92890	0.9933812022209167	NPLOC4	UFD1
Q8WVV9	Q8WVV9	0.9933802485466005	HNRNPLL	HNRNPLL
Q6HA08	P04439	0.993377685546875	ASTL	HLA-A
Q16557	P04439	0.9933736324310304	PSG3	HLA-A
Q96EK5	Q96EK5	0.9933735728263856	KIFBP	KIFBP
Q7L9L4	Q9NRM7	0.9933696985244752	MOB1B	LATS2
Q6NX49	Q6NX49	0.993369460105896	ZNF544	ZNF544
Q14558	Q9Y6Y0	0.9933685064315796	PRPSAP1	IVNS1ABP
Q8ND04	Q8ND04	0.9933682084083556	SMG8	SMG8
Q8WWN9	Q8WWN9	0.9933672547340392	IPCEF1	IPCEF1
Q9Y5H5	Q9Y5H5	0.9933672547340392	PCDHA9	PCDHA9
Q9BW85	Q9BW85	0.9933672547340392	YJU2	YJU2
Q9H8M7	Q9H8M7	0.9933672547340392	MINDY3	MINDY3
Q8TBZ3	Q8TBZ3	0.9933672547340392	WDR20	WDR20
P58340	P58340	0.9933667778968812	MLF1	MLF1
P61964	P54259	0.993365466594696	WDR5	ATN1
Q14469	Q96HZ4	0.9933640360832214	HES1	HES6
O95219	O95219	0.993359625339508	SNX4	SNX4
Q9Y4R7	Q9Y4R7	0.9933568835258484	TTLL3	TTLL3
P36955	P36955	0.99335515499115	SERPINF1	SERPINF1
P35712	P35711	0.99335116147995	SOX6	SOX5
Q8WZA0	Q8WZA0	0.9933487176895142	LZIC	LZIC
Q2M2I8	Q96CW1	0.9933481812477112	AAK1	AP2M1
Q9Y6B7	Q9UPM8	0.9933438301086426	AP4B1	AP4E1
Q711Q0	Q711Q0	0.9933426380157472	CEFIP	CEFIP
Q8N3L3	Q8N3L3	0.993342399597168	TXLNB	TXLNB
Q03060	Q9NNX1	0.9933395981788636	CREM	TUFT1
Q8TDR2	Q8IYL3	0.9933390617370604	STK35	C1orf174
Q13596	Q13596	0.9933369159698486	SNX1	SNX1
Q9NVR5	Q7Z6J8	0.9933361411094666	DNAAF2	UBE3D
Q9BQ90	Q9BQ90	0.9933336973190308	KLHDC3	KLHDC3
O60381	Q9NWU2	0.9933321475982666	HBP1	GID8
Q2M389	Q641Q2	0.993332028388977	WASHC4	WASHC2A
Q8N6T7	Q8N6T7	0.9933318495750428	SIRT6	SIRT6
Q96MW1	Q96MW1	0.9933305382728576	CCDC43	CCDC43
Q13547	Q92766	0.9933292269706726	HDAC1	RREB1
Q9HBI1	Q13418	0.9933269619941713	PARVB	ILK
P28799	P28799	0.9933261871337892	GRN	GRN
P27352	P27352	0.9933252930641174	CBLIF	CBLIF
Q9BQD3	Q9BQS8	0.993323028087616	KXD1	FYCO1
P01889	Q9H8J5	0.9933223128318788	HLA-B	MANSC1
Q9UQF2	Q9UQF2	0.9933215379714966	MAPK8IP1	MAPK8IP1
Q8WVM0	Q8WVM0	0.993319571018219	TFB1M	TFB1M
O43293	Q13227	0.9933190941810608	DAPK3	GPS2
P01889	Q15771	0.9933188557624816	HLA-B	RAB30
Q9H741	P04439	0.9933154582977296	SPRING1	HLA-A
[truncated: 55,495 more rows]
